# Supplementary material for: Unexpected conservation of the RNA splicing apparatus in the highly streamlined genome of Galdieria sulphuraria
Source: BMC Evol Biol. 2018 Apr 2;18:41. doi: 10.1186/s12862-018-1161-x (PMC5880011; doi:10.1186/s12862-018-1161-x)
Supplement: Supplementary file 3 — Phylogenies of red algal SM-genes. (TXT 5414 kb) [file 12862_2018_1161_MOESM3_ESM.txt]

#Phylogenies of red algal SM-genes. Human reference SM-genes and their candidate red algal orthologous groups ('candidates') are labeled in the trees.
#Galdieria sulphuraria
C19orf29	((((((Fungi-Verticillium_albo-atrum_VaMs.102.GI.302404192:0.16263,(Fungi-Thielavia.GI.367051639:0.14899,Fungi-Chaetomium_globosum_CBS_148.51.GI.116182836:0.17969)0.998:0.17520)0.998:0.19916,(Fungi-Sclerotinia_sclerotiorum_1980_UF-70.GI.156053974:0.16651,(Fungi-Phaeosphaeria_nodorum_SN15.GI.169594622:0.42598,((Fungi-Talaromyces.GI.242801708:0.17884,Fungi-Neosartorya.GI.119498225:0.13266)0.950:0.06…
C1orf55_	((((((Haptophyta-Pleurochrysis_carterae.CCMP645.5726:0.52180,(Haptophyta-Phaeocystis_Sp.CCMP2710.3669:0.49122,(Haptophyta-Calcidiscus_leptoporus.RCC1130.6457:0.43819,Haptophyta-Coccolithus_pelagicus.braarudi_PLY182g.49445:0.37865)0.965:0.18621)0.773:0.10739)0.522:0.07947,((Haptophyta-Chrysochromulina_brevifilum.UTEX_LB_985.34585:0.44169,Haptophyta-Chrysochromulina_rotalis.UIO044.14885:0.29333)0.9…
RBM5____	((((Viridiplantae-Physcomitrella_patens_patens.GI.168015560:0.60390,(Rhizaria-Chlorarachnion_reptans_CCCM449.20768:0.40671,(Rhizaria-Lotharella_amoebiformis_CCMP2058.22930:0.43469,Rhizaria-Gymnochlora_sp_CCMP2014.15203:0.29821)0.893:0.10850)1.000:0.29842)0.188:0.07754,((Stramenopiles-Phytophthora_sojae.jgiPhyso1_1.129427:0.61136,Stramenopiles-Saprolegnia_diclina_VS20.GI.669152846:0.33324)0.999:0.…
LUC7L___	(((((Rhodophyta-Rhodosorus_marinus.MMETSP0315.3464_1:0.00055,Rhodophyta-Rhodosorus_marinus.CAMNT_0027210121:0.02246)0.931:0.07906,(Rhodophyta-Rhodosorus_marinus.CAMNT_0000990531:0.02210,Rhodophyta-Rhodosorus_marinus.MMETSP0011_2.3426_1:0.00054)0.908:0.07589)1.000:0.46844,(Rhodophyta-Compsopogon_coeruleus.MMETSP0312_1243_1:0.88275,(Rhodophyta-Galdieria_sulphuraria.stig_0.Gs00410.1:0.0,candidate.gs…
CDK11A__	((Metazoa-Capitella_teleta.jgiCapca1_176582:0.09524,Metazoa-Lottia_gigantea.jgiLotgi1_164624:0.07980)0.877:0.02895,(Metazoa-Metaseiulus_occidentalis.GI.391326969:0.10617,((Metazoa-Ciona_intestinalis.GI.459185676:0.13774,((Metazoa-Danio_rerio.GI.56693365:0.01790,Metazoa-Takifugu_rubripes.GI.410899016:0.00908)0.807:0.02233,(Metazoa-Anolis_carolinensis.GI.327291640:0.00282,(Metazoa-Homo_sapiens.GI.1…
AQR_____	((Metazoa-Nematostella_vectensis.GI.156366211:0.11226,(Metazoa-Acropora_digitifera.adi_v1.19580:0.01032,Metazoa-Stylophora_pistillata_4380:0.01422)0.992:0.05940)0.999:0.07253,((((((((Cryptophyta-Chroomonas_mesostigmatica.CCMP1168.14496:0.19340,(Cryptophyta-Guillardia_theta.jgiGuith1.114807:0.17362,(Cryptophyta-Proteomonas_sulcata.CCMP704.96483:0.12462,(Cryptophyta-Rhodomonas_abbreviata.CaronLabIs…
THOC3___	(Heterolobosea-Naegleria_gruberi.jgiNaegr1.33285:0.26705,(Viridiplantae-Chlamydomonas_reinhardtii.GI.159477777:0.30260,(Metazoa-Daphnia_pulex.jgiDappu1_224492:0.07750,Metazoa-Branchiostoma_floridae.GI.260796387:0.07996)1.000:0.19073)0.879:0.05034,(((Viridiplantae-Micromonas_pusilla_CCMP1545.GI.303284761:0.25768,(Haptophyta-Chrysochromulina_brevifilum.UTEX_LB_985.30790:0.16646,(Haptophyta-Isochrys…
SNRNP40_	(Metazoa-Strongylocentrotus_purpuratus.GI.72014208:0.16807,(Metazoa-Takifugu_rubripes.GI.410910804:0.07806,(Metazoa-Anolis_carolinensis.GI.327286701:0.08541,(Metazoa-Homo_sapiens.GI.115298668:0.00055,human_reference.ENSG00000060688:0.05066)0.768:0.01154)0.904:0.03057)0.999:0.12730,(((Metazoa-Hydra_magnipapillata.GI.449663432:0.26471,Metazoa-Nematostella_vectensis.GI.156398837:0.14666)0.985:0.0896…
U2AF2___	(((((((Metazoa-Nematostella_vectensis.GI.156404394:0.14753,(((Fungi-Schizophyllum_commune_H4-8.GI.302685922:0.07389,(Fungi-Coprinopsis_cinerea_okayama7130.GI.299745153:0.06774,Fungi-Laccaria_bicolor_S238N-H82.GI.170088030:0.09680)0.934:0.05696)0.999:0.26369,(Fungi-Puccinia_graminis_f_sp_tritici_CRL_75-36-700-.GI.403175591:0.23321,Fungi-Ustilago.GI.71022561:0.32866)0.930:0.10776)0.992:0.17737,(Cen…
DHX8____	(((Viridiplantae-Klebsormidium_flaccidum.kfl00020_0480:0.06825,(Viridiplantae-Aquilegia_coerulea.Aquca_084_00024.1:0.02825,Viridiplantae-Vitis_vinifera.GI.225439092:0.01232)1.000:0.09394)0.984:0.03801,(Viridiplantae-Picochlorum_SE3.contig_16.g17:0.15562,(Viridiplantae-Pyramimonas_parkeae.CCMP726.135505_1:0.08942,(Viridiplantae-Bathycoccus_prasinos.Bathy06g04330:0.09226,(Viridiplantae-Ostreococcus…
GPKOW___	((Haptophyta-Pavlova_sp.CCMP459.97995:0.62147,(Haptophyta-Chrysochromulina_brevifilum.UTEX_LB_985.108312:0.54929,((Haptophyta-Scyphosphaera_apsteinii.RCC1455.108557:0.31932,(Haptophyta-Pleurochrysis_carterae.CCMP645.13635:0.33775,Haptophyta-Calcidiscus_leptoporus.RCC1130.69185:0.29036)0.412:0.06820)0.954:0.12937,(Haptophyta-Isochrysis_galbana.CCMP1323.38849:0.42688,(Haptophyta-Gephyrocapsa_oceani…
PABPC1__	(Glaucophyte-Cyanophora_paradoxa11589.gene0.0:0.12139,((Metazoa-Ciona_intestinalis.GI.459182760:0.11054,((Metazoa-Anolis_carolinensis.GI.327271804:0.06620,(Metazoa-Takifugu_rubripes.GI.410899897:0.02614,Metazoa-Danio_rerio.GI.41054151:0.00055)0.754:0.01362)0.914:0.04447,(((Metazoa-Takifugu_rubripes.GI.410898224:0.0,Metazoa-Anolis_carolinensis.GI.327285428:0.0):0.01311,(Metazoa-Homo_sapiens.GI.208…
FAM50A__	(((((Viridiplantae-Aquilegia_coerulea.Aquca_007_00048.1:0.08115,(Viridiplantae-Physcomitrella_patens_patens.GI.168030900:0.03060,Viridiplantae-Selaginella_moellendorffii.GI.302774791:0.03484)0.877:0.04872)1.000:0.20538,(Viridiplantae-Dolichomastix_tenuilepis.CCMP32742396_1:0.20612,(Viridiplantae-Pyramimonas_parkeae.CCMP726.13266_1:0.25110,Viridiplantae-Pterosperma_sp.CCMP1384.44662_1:0.17738)0.97…
SEC31B__	((Metazoa-Strongylocentrotus_purpuratus.GI.390334165:0.11421,(Metazoa-Saccoglossus_kowalevskii.GI.291236250:0.11215,(Metazoa-Nematostella_vectensis.GI.156388913:0.10828,(Metazoa-Acropora_digitifera.adi_v1.05920:0.30547,Metazoa-Acropora_digitifera.adi_v1.24096:0.00079)0.392:0.08792)0.994:0.13036)0.721:0.02782)0.151:0.02107,(Metazoa-Lottia_gigantea.jgiLotgi1_106381:0.20779,(Metazoa-Nasonia_vitripen…
GPATCH1_	(Haptophyta-Isochrysis_galbana.CCMP1323.24751:0.82538,(((Stramenopiles-Ectocarpus_siliculosus.GI.298705745:0.34690,Stramenopiles-Saccharina_japonica.SJ20768:0.12404)1.000:0.50041,((Stramenopiles-Saprolegnia_diclina_VS20.GI.669147114:0.30559,(Stramenopiles-Aphanomyces_invadans.GI.673045639:0.08432,Stramenopiles-Aphanomyces_astaci.GI.698806010:0.12105)0.999:0.34967)0.987:0.27938,(Stramenopiles-Albu…
XAB2____	(((Metazoa-Ixodes_scapularis.GI.241836192:0.10986,(Metazoa-Tribolium_castaneum.GI.91092544:0.10284,Metazoa-Daphnia_pulex.jgiDappu1_313169:0.15622)0.474:0.03162)0.964:0.03677,(Metazoa-Capitella_teleta.jgiCapca1_149139:0.14048,Metazoa-Lottia_gigantea.jgiLotgi1_236450:0.12201)0.953:0.03865)0.967:0.03436,(Metazoa-Strongylocentrotus_purpuratus.GI.390350970:0.11343,Metazoa-Saccoglossus_kowalevskii.GI.2…
SNRPA___	(Metazoa-Saccoglossus_kowalevskii.GI.291234607:0.01678,Metazoa-Branchiostoma_floridae.GI.260827881:0.11330,(((((Metazoa-Homo_sapiens.GI.38149981:0.01838,Metazoa-Anolis_carolinensis.GI.327260920:0.05309)0.956:0.06545,(Metazoa-Takifugu_rubripes.GI.410917616:0.08366,Metazoa-Danio_rerio.GI.371874989:0.02375)0.220:0.01165)0.989:0.11538,((Metazoa-Daphnia_pulex.jgiDappu1_308934:0.09222,Metazoa-Tribolium…
THOC1___	(((Haptophyta-Chrysoculter_rhomboideus.RCC1486.28071:0.46761,((((Haptophyta-Scyphosphaera_apsteinii.RCC1455.48277:0.20278,(((Haptophyta-Gephyrocapsa_oceanica.RCC1303.9676:0.00755,Haptophyta-Isochrysis_sp.CCMP1244.34935:0.00054)0.976:0.06895,(Haptophyta-Isochrysis_galbana.CCMP1323.4919:0.04467,Haptophyta-Isochrysis_galbana.CCMP1323.121853:0.54789)0.950:0.07514)0.999:0.13372,(Haptophyta-Pleurochrys…
RBM22___	((((((Metazoa-Hydra_magnipapillata.GI.221128187:0.18647,Metazoa-Amphimedon_queenslandica.GI.340372441:0.21100)0.218:0.03415,(((Fungi-Laccaria_bicolor_S238N-H82.GI.170087442:0.17238,(Fungi-Coprinopsis_cinerea_okayama7130.GI.169852840:0.21900,Fungi-Schizophyllum_commune_H4-8.GI.302690562:0.11368)0.837:0.03733)1.000:0.41450,(((((Glaucophyte-Gloeochaete_witrockiana.SAG46.84.MMETSP0308_14941_1:0.26958…
SRRT____	((((Viridiplantae-Selaginella_moellendorffii.GI.302816567:0.40521,((Viridiplantae-Physcomitrella_patens_patens.GI.168018350:0.12296,Viridiplantae-Physcomitrella_patens_patens.GI.168032642:0.05652)1.000:0.31544,((Viridiplantae-Oryza_sativa_Japonica_Group.GI.115444233:0.49013,Viridiplantae-Oryza_sativa_Japonica_Group.GI.115477292:0.32110)0.760:0.11406,(Viridiplantae-Aquilegia_coerulea.Aquca_014_008…
SF3B2___	((Haptophyta-Pavlova_lutheri.RCC1537.2248:0.27869,(Haptophyta-Phaeocystis_antarctica.CCMP1374.1431:0.13181,(((Haptophyta-Chrysochromulina_brevifilum.UTEX_LB_985.5027:0.08966,Haptophyta-Chrysochromulina_rotalis.UIO044.13500:0.04019)0.985:0.07758,(Haptophyta-Chrysochromulina_ericina.CCMP281.17861:0.00539,Haptophyta-Chrysochromulina_polylepis.CCMP1757.15929:0.04384)0.676:0.00588)0.964:0.04202,((((Ha…
SRPK1___	((Metazoa-Anolis_carolinensis.GI.327283593:0.04081,(Metazoa-Homo_sapiens.GI.47419936:0.0,human_reference.ENSG00000096063:0.0):0.02079)0.959:0.02968,(Metazoa-Danio_rerio.GI.123703035:0.04500,(Metazoa-Takifugu_rubripes.GI.410899527:0.01212,Metazoa-Danio_rerio.GI.41054481:0.04104)0.869:0.01567)0.770:0.00688,(Metazoa-Takifugu_rubripes.GI.410920373:0.05281,(Metazoa-Ciona_intestinalis.GI.459174114:0.13…
CDC5L___	((((Haptophyta-Chrysoculter_rhomboideus.RCC1486.36539:0.07019,Haptophyta-Chrysochromulina_brevifilum.UTEX_LB_985.85719:0.02175)0.894:0.03053,(Archamoebae-Entamoeba_dispar_SAW760.GI.167392478:0.27924,((((Metazoa-Capsaspora_owczarzaki.GI.765551784:0.55910,Metazoa-Nematostella_vectensis.GI.156383948:0.79982)0.892:0.23688,(Haptophyta-Pleurochrysis_carterae.CCMP645.10050:0.84881,((Stramenopiles-Chatto…
HNRNPM__	((((Rhizaria-Gymnochlora_sp_CCMP2014.14680:0.76709,(Viridiplantae-Aquilegia_coerulea.Aquca_072_00122.1:0.90309,(Viridiplantae-Chlamydomonas_reinhardtii.GI.159483435:0.19778,Viridiplantae-Dunaliella_tertiolecta.CCMP1320.4136_1:0.72697)1.000:0.42229)0.774:0.11950)0.886:0.06686,((((Glaucophyte-Gloeochaete_witrockiana.SAG46.84.MMETSP0308_182388_1:0.55359,((Rhizaria-Chlorarachnion_reptans_CCCM449.7058…
SF3A1___	((Metazoa-Strongylocentrotus_purpuratus.GI.390361542:0.18892,Metazoa-Saccoglossus_kowalevskii.GI.291238292:0.12552)0.856:0.05507,(Metazoa-Helobdella_robusta.jgiHelro1_108278:0.17126,Metazoa-Nematostella_vectensis.GI.156408520:0.20881)0.837:0.05270,(((Metazoa-Homo_sapiens.GI.5032087:0.0,human_reference.ENSG00000099995:0.0):0.02396,Metazoa-Anolis_carolinensis.GI.327284313:0.00055)0.988:0.13963,(((M…
SNRPD3__	(Metazoa-Daphnia_pulex.jgiDappu1_63450:0.11645,Metazoa-Capitella_teleta.jgiCapca1_221674:0.09010,(Metazoa-Lottia_gigantea.jgiLotgi1_228426:0.05763,(Metazoa-Saccoglossus_kowalevskii.GI.291235317:0.06957,((Metazoa-Danio_rerio.GI.41054297:0.03485,(Metazoa-Homo_sapiens.GI.4759160:0.00055,human_reference.ENSG00000100028:0.00055)0.836:0.03091)0.858:0.07880,((Metazoa-Hydra_magnipapillata.GI.221131194:0.…
DGCR14__	((Fungi-Arthroderma.GI.315048603:0.31552,Fungi-Neosartorya.GI.119498587:0.36596)1.000:0.83717,(Glaucophyte-Cyanophora_paradoxa37844.gene0.0:0.93587,(Glaucophyte-Gloeochaete_witrockiana.SAG46.84.MMETSP0308_2468_1:0.60911,Glaucophyte-Cyanoptyche-gloeocystis_SAG4.97.MMETSP1086.4340_1:0.78243)0.729:0.13820)0.926:0.21146,(((((Viridiplantae-Coccomyxa_subellipsoidea_8175.estExt_fgenesh1_pm.C_60064:0.644…
TFIP11__	(((Rhodophyta-Rhodosorus_marinus.MMETSP0315.43857_1:1.22688,(Rhodophyta-Galdieria_sulphuraria.stig_39.Gs43330.1:0.0,candidate.gsul.stig_39.Gs43330:0.0):0.96202)0.978:0.34777,(Fungi-Schizosaccharomyces_pombe_972h-.GI.19115003:1.04624,Fungi-Laccaria_bicolor_S238N-H82.GI.170087876:0.83091)0.994:0.30904)0.896:0.14389,(Viridiplantae-Bathycoccus_prasinos.Bathy02g02360:1.11328,((Haptophyta-Isochrysis_sp…
THOC5___	(((Viridiplantae-Klebsormidium_flaccidum.kfl00320_0050:0.46301,(Viridiplantae-Selaginella_moellendorffii.GI.302768453:0.11448,((Viridiplantae-Aquilegia_coerulea.Aquca_007_00661.1:0.04080,((Viridiplantae-Mimulus_guttatus.mgv1a001495m:0.10384,(Viridiplantae-Vitis_vinifera.GI.225458631:0.03904,(Viridiplantae-Glycine_max.Glyma06g04360.1:0.04853,Viridiplantae-Glycine_max.Glyma14g09150.1:0.17959)0.831:…
PHF5A___	(Centramoebida-Acanthamoeba_castellanii.gi470521273:0.05442,(Stramenopiles-Ectocarpus_siliculosus.GI.298713808:0.06798,((Stramenopiles-Phytophthora_sojae.jgiPhyso1_1.109467:0.0,Stramenopiles-Phytophthora_infestans_T30-4.GI.301109144:0.0):0.00055,Stramenopiles-Pythium_ultimum.G009117:0.01329)0.698:0.00054)0.895:0.03114,(((((Metazoa-Loa_loa.GI.312079095:0.02592,Metazoa-Lottia_gigantea.jgiLotgi1_210…
RBM23___	(((((Rhodophyta-Galdieria_sulphuraria.stig_49.Gs50650.1:0.0,candidate.gsul.stig_49.Gs50650:0.0):0.25265,(Rhodophyta-Compsopogon_coeruleus.CAMNT_0027133055:0.32232,Rhodophyta-Rhodosorus_marinus.MMETSP0011_2.4897_1:0.19159)0.924:0.07954)0.448:0.06963,(Rhodophyta-Timspurckia_oligopyrenoides.MMETSP1172.43883_1:0.33719,Rhodophyta-Erythrolobus_australicus.CAMNT_0028543021:0.37433)0.991:0.18147)0.950:0.…
PRMT5___	(Centramoebida-Acanthamoeba_castellanii.gi470458866:0.26279,((((Stramenopiles-Nannochloropsis_gaditana.Nga20154:0.29888,(Haptophyta-Chrysochromulina_rotalis.UIO044.3868:0.42606,(Haptophyta-Pleurochrysis_carterae.CCMP645.143522:0.16190,(Haptophyta-Chrysochromulina_polylepis.CCMP1757.21060:0.37052,Haptophyta-Phaeocystis_antarctica.Caron_Lab.17578:0.13982)0.862:0.09731)0.547:0.10804)0.985:0.29626)0.…
SNW1____	(((Metazoa-Takifugu_rubripes.GI.410916163:0.07328,(Metazoa-Anolis_carolinensis.GI.327259176:0.00601,(Metazoa-Homo_sapiens.GI.6912676:0.00055,human_reference.ENSG00000100603:0.06853)0.975:0.02236)0.978:0.03890)1.000:0.08201,(Metazoa-Lottia_gigantea.jgiLotgi1_233248:0.13929,(Metazoa-Capitella_teleta.jgiCapca1_153812:0.33373,Metazoa-Ciona_intestinalis.GI.459186292:0.19081)0.426:0.01342)0.911:0.03799…
PNN_____	(Metazoa-Ciona_intestinalis.GI.198428367:0.83544,((Metazoa-Daphnia_pulex.jgiDappu1_225597:0.58220,Metazoa-Ixodes_scapularis.GI.241568957:0.46146)0.955:0.20269,(Metazoa-Lottia_gigantea.jgiLotgi1_235540:0.61014,Metazoa-Capitella_teleta.jgiCapca1_135392:0.46088)0.142:0.05375)0.695:0.04672,((Glaucophyte-Gloeochaete_witrockiana.SAG46.84.MMETSP0308_23884_1:1.19399,(((Viridiplantae-Selaginella_moellendo…
PRPF6___	((((Metazoa-Homo_sapiens.GI.40807485:0.0,human_reference.ENSG00000101161:0.0):0.02652,Metazoa-Anolis_carolinensis.GI.327271921:0.00388)1.000:0.07931,Metazoa-Ciona_intestinalis.GI.459177447:0.21413)0.280:0.03341,(((Metazoa-Lottia_gigantea.jgiLotgi1_141173:0.10527,Metazoa-Capitella_teleta.jgiCapca1_223651:0.13579)0.992:0.04788,(Metazoa-Ixodes_scapularis.GI.241738333:0.12137,(Metazoa-Tribolium_casta…
CRNKL1__	(((((Stramenopiles-Extubocellulus_spinifer.CCMP396.150_1:0.30903,Stramenopiles-Phaeodactylum_tricornutum_CCAP_.GI.219123127:0.36103)1.000:0.37384,(Stramenopiles-Chattonella_subsalsa.CCMP2191.12122_1:0.55105,Stramenopiles-Vaucheria_litorea.CCMP2940.196_1:0.55436)0.743:0.08451)0.974:0.14630,((Rhodophyta-Porphyra_umbilicalis.esisotig04636:1.22680,(((Rhodophyta-Porphyra_umbilicalis.esisotig04332:0.87…
DHX35___	((Glaucophyte-Gloeochaete_witrockiana.SAG46.84.MMETSP0308_46116_1:0.03483,Glaucophyte-Cyanophora_paradoxa10267.gene0.0:0.09984)0.980:0.02929,((((Fungi-Laccaria_bicolor_S238N-H82.GI.170085647:0.10468,(Fungi-Schizosaccharomyces_pombe_972h-.GI.19114165:0.23490,(Fungi-Tuber_melanosporum_Mel28.GI.296414015:0.07088,(Fungi-Uncinocarpus.GI.258574049:0.03487,(Fungi-Paracoccidioides_sp_lutzii_Pb01.GI.29567…
NKAP____	(((Alveolata-Theileria_parvaain_Muguga.GI.71030324:0.43374,(Stramenopiles-Phytophthora_sojae.jgiPhyso1_1.129820:0.00055,Stramenopiles-Phytophthora_infestans_T30-4.GI.301114681:0.02621)0.985:0.21566)0.795:0.08259,((Cryptophyta-Proteomonas_sulcata.CCMP704.9143:0.04528,Cryptophyta-Geminigera_cryophila.CCMP2564.19510:0.07481)0.992:0.17146,(((((Haptophyta-Phaeocystis_antarctica.CCMP1374.90788:0.0,Hapt…
HTATSF1_	((Cryptophyta-Hemiselmis_andersenii.CCMP644.21682:0.30694,(Cryptophyta-Geminigera_sp_CaronLabIsolate.2232:0.31663,(Cryptophyta-Hanusia_phi.CCMP325.19339:0.14863,(Cryptophyta-Rhodomonas_abbreviata.CaronLabIsolate.13070:0.14057,Cryptophyta-Rhodomonas_lens_RHODO.3015:0.11819)0.738:0.07705)0.101:0.05228)0.869:0.07452)0.992:0.18283,(((Fungi-Magnaporthe_oryzae_70-15.GI.389631769:0.52270,((Viridiplantae…
SNRNP70_	(((Haptophyta-Phaeocystis_Sp.CCMP2710.2737:0.28463,((Haptophyta-Coccolithus_pelagicus.braarudi_PLY182g.39481:0.13152,Haptophyta-Pleurochrysis_carterae.CCMP645.5854:0.17539)0.862:0.11912,(Haptophyta-Isochrysis_galbana.CCMP1323.70549:0.29470,Haptophyta-Isochrysis_galbana.CCMP1323.54782:0.37189)0.992:0.26753)0.609:0.06142)0.977:0.18989,((Viridiplantae-Arabidopsis_thaliana.GI.15229825:0.30136,(Viridi…
SF3A2___	((((Metazoa-Mnemiopsis_leidyi.ML01506a:0.07877,Metazoa-Hydra_magnipapillata.GI.221121042:0.08325)0.759:0.01314,(((Metazoa-Strongylocentrotus_purpuratus.GI.115764755:0.10840,Metazoa-Nematostella_vectensis.GI.156383692:0.04583)0.176:0.00688,Metazoa-Stylophora_pistillata_6033:0.02715)0.890:0.02666,(Metazoa-Ciona_intestinalis.GI.118344168:0.06631,((Metazoa-Branchiostoma_floridae.GI.260795269:0.06279,…
CCDC130_	(((Metazoa-Hydra_magnipapillata.GI.221131255:0.43278,(((Mycetozoa-Dictyostelium_discoideum_AX4.GI.66812696:0.59557,Metazoa-Capsaspora_owczarzaki.GI.765555884:0.59029)0.606:0.08874,(((Cryptophyta-Hanusia_phi.CCMP325.14892:0.84121,((Haptophyta-Pavlova_sp.CCMP459.39562:0.25271,Haptophyta-Pavlova_gyrans.CCMP608.28412:0.32381)1.000:0.58238,Centramoebida-Acanthamoeba_castellanii.gi470393576:0.35080)0.6…
FAM32A__	(((Haptophyta-Chrysochromulina_ericina.CCMP281.31944:0.63371,(((Viridiplantae-Physcomitrella_patens_patens.GI.168021173:0.03129,(Viridiplantae-Physcomitrella_patens_patens.GI.168020804:0.13939,Viridiplantae-Selaginella_moellendorffii.GI.302786770:0.04473)0.924:0.35044)0.924:0.38095,(Viridiplantae-Mimulus_guttatus.mgv1a016194m:0.22232,(Viridiplantae-Oryza_sativa_Japonica_Group.GI.115448435:0.09576…
PRPF31__	((((Metazoa-Acropora_digitifera.adi_v1.09946:0.43569,Metazoa-Capsaspora_owczarzaki.GI.765555055:0.25022)0.904:0.08612,(Rhizaria-Norrisiella_sphaerica_BC52.28125:0.24166,((((Rhodophyta-Galdieria_sulphuraria.stig_50.Gs51190.1:0.0,candidate.gsul.stig_50.Gs51190:0.0):0.64343,(Rhodophyta-Compsopogon_coeruleus.MMETSP0312_2442_1:0.64260,(Rhodophyta-Rhodosorus_marinus.Contig885:0.00054,Rhodophyta-Rhodoso…
LSM5____	((Metazoa-Branchiostoma_floridae.GI.260807635:0.0,Metazoa-Homo_sapiens.GI.6912488:0.0,human_reference.ENSG00000106355:0.0):0.00053,(Metazoa-Helobdella_robusta.jgiHelro1_71969:0.02053,Metazoa-Ciona_intestinalis.GI.198425042:0.04124)0.753:0.02027,((Metazoa-Saccoglossus_kowalevskii.GI.291226439:0.02220,((Metazoa-Nasonia_vitripennis.GI.156555736:0.08093,((((Fungi-Laccaria_bicolor_S238N-H82.GI.1700850…
DDX5____	((Fungi-Tuber_melanosporum_Mel28.GI.296412374:0.10484,((Fungi-Clavispora.GI.260948952:0.14297,Fungi-Yarrowia_lipolytica_CLIB122.GI.50554139:0.11583)0.887:0.04421,(Fungi-Cryptococcus_neoformans_var_neoformans_JEC.GI.58268226:0.19044,((Metazoa-Branchiostoma_floridae.GI.260809351:0.13735,((((Metazoa-Homo_sapiens.GI.148613856:0.01979,Metazoa-Anolis_carolinensis.GI.327284970:0.00597)0.970:0.04168,(Met…
EFTUD2__	(((Metazoa-Danio_rerio.GI.169646399:0.03639,((Metazoa-Homo_sapiens.GI.385298678:0.0,human_reference.ENSG00000108883:0.0):0.00988,Metazoa-Anolis_carolinensis.GI.327275796:0.00572)0.989:0.01916)1.000:0.05091,(Metazoa-Ciona_intestinalis.GI.198418105:0.12337,(Metazoa-Strongylocentrotus_purpuratus.GI.390339971:0.08095,Metazoa-Hydra_magnipapillata.GI.449690249:0.08929)0.389:0.01809)0.891:0.02936)0.796:…
DHX15___	(((((((Rhodophyta-Pyropia_yezoensis.ctg1079_g129:0.01210,Rhodophyta-Porphyra_umbilicalis.esisotig04511:0.01033)1.000:0.17855,(Rhodophyta-Porphyridium_purpureum_contig_618.2:0.15434,(Rhodophyta-Timspurckia_oligopyrenoides.CAMNT_0024648533:0.06732,Rhodophyta-Erythrolobus_madagascarensis.MMETSP1354.4019_1:0.06640)0.972:0.03672)0.865:0.02977)0.914:0.01979,(Rhodophyta-Calliarthron_tuberculosum.ORF_191…
HSPA8___	((Metazoa-Danio_rerio.GI.18858871:0.05442,(Metazoa-Brugia_malayi.GI.170590876:0.05889,((((((((Viridiplantae-Klebsormidium_flaccidum.kfl00460_0030:0.07030,(Viridiplantae-Arabidopsis_thaliana.GI.15233779:0.04551,Viridiplantae-Selaginella_moellendorffii.GI.302814501:0.05273)0.874:0.02347)1.000:0.12844,(Cyanobacteria-Pleurocapsa.GI.428200842:0.12707,(Cyanobacteria-cyanobacterium_UCYN-A.GI.284929789:0…
PRPF19__	(((Haptophyta-Phaeocystis_antarctica.Caron_Lab.13368:1.26083,(((((Rhizaria-Lotharella_oceanica_CCMP622.69756:0.11294,Rhizaria-Lotharella_globosa_LEX01.27957:0.11947)1.000:0.48691,(((Viridiplantae-Selaginella_moellendorffii.GI.302787324:0.42973,(Viridiplantae-Mimulus_guttatus.mgv1a003585m:0.26198,Viridiplantae-Vitis_vinifera.GI.225441355:0.26881)1.000:0.42426)1.000:0.35673,((Metazoa-Mnemiopsis_lei…
SRSF9___	((((((Rhodophyta-Galdieria_sulphuraria.stig_45.Gs47930.1:0.0,candidate.gsul.stig_45.Gs47930:0.0):0.42412,((Rhodophyta-Porphyridium_purpureum_contig_2500.1:0.30282,(Rhodophyta-Timspurckia_oligopyrenoides.MMETSP1172.1935_1:0.22330,(Rhodophyta-Erythrolobus_australicus.MMETSP1353.13492_1:0.17810,(Rhodophyta-Erythrolobus_madagascarensis.MMETSP1354.2358_1:0.03511,Rhodophyta-Erythrolobus_madagascarensis…
QKI_____	(Metazoa-Capitella_teleta.jgiCapca1_94427:0.21749,(Metazoa-Strongylocentrotus_purpuratus.GI.390352420:0.40399,(Metazoa-Saccoglossus_kowalevskii.GI.291224878:0.46252,(Metazoa-Anolis_carolinensis.GI.327261979:0.01429,(Metazoa-Danio_rerio.GI.326672783:0.00626,(Metazoa-Homo_sapiens.GI.45827706:0.0,human_reference.ENSG00000112531:0.0):0.00055)0.994:0.00055)0.947:0.19187)0.511:0.04050)0.769:0.10333,(Me…
PRPF4B__	((Metazoa-Saccoglossus_kowalevskii.GI.291243503:0.10163,((Metazoa-Helobdella_robusta.jgiHelro1_76744:0.17885,Metazoa-Capitella_teleta.jgiCapca1_157727:0.11518)0.823:0.03645,Metazoa-Lottia_gigantea.jgiLotgi1_191489:0.10438)0.448:0.03355)0.701:0.02738,(Metazoa-Branchiostoma_floridae.GI.260834953:0.10260,(((Metazoa-Homo_sapiens.GI.89276756:0.0,human_reference.ENSG00000112739:0.0):0.00054,Metazoa-Ano…
PPWD1___	((Viridiplantae-Arabidopsis_thaliana.GI.22331588:0.03893,Viridiplantae-Mimulus_guttatus.mgv1a002985m:0.01507)0.753:0.00762,Viridiplantae-Oryza_sativa_Japonica_Group.GI.297608991:0.02320,((Viridiplantae-Glycine_max.Glyma12g30780.1:0.03833,(Viridiplantae-Aquilegia_coerulea.Aquca_027_00431.1:0.00796,(Viridiplantae-Selaginella_moellendorffii.GI.302756915:0.02184,((Glaucophyte-Gloeochaete_witrockiana.…
NCBP2___	((Metazoa-Capsaspora_owczarzaki.GI.765557294:0.48391,(Metazoa-Nematostella_vectensis.GI.156379079:0.35354,(Metazoa-Ciona_intestinalis.GI.198424821:0.41094,(Metazoa-Trichoplax_adhaerens.GI.196015807:0.49779,Metazoa-Stylophora_pistillata_4702:0.25171)0.789:0.06638)0.482:0.05917)0.948:0.12775)0.388:0.06768,(((((Fungi-Coprinopsis_cinerea_okayama7130.GI.169856953:0.28374,Fungi-Cryptococcus_neoformans_…
SF3B1___	(((Haptophyta-Calcidiscus_leptoporus.RCC1130.8917:0.01224,(Haptophyta-Isochrysis_sp.CCMP1244.15394:0.01379,Haptophyta-Isochrysis_galbana.CCMP1323.18617:0.01649)0.950:0.01196)0.931:0.00850,(Haptophyta-Chrysochromulina_brevifilum.UTEX_LB_985.8795:0.04470,Haptophyta-Phaeocystis_antarctica.Caron_Lab.2653:0.02944)0.389:0.00467)1.000:0.05011,((((((Metazoa-Daphnia_pulex.jgiDappu1_328912:0.02533,Metazoa-…
SRSF7___	((((Cryptophyta-Cryptomonas_paramecium.CCAP977-2a.16079:2.73725,((((Stramenopiles-Ochromonas_sp.CCMP1393.5644_1:0.84506,(Stramenopiles-Ectocarpus_siliculosus.GI.299471328:0.72757,Stramenopiles-Saccharina_japonica.SJ00497:0.46765)0.991:0.67917)0.882:0.30347,(Stramenopiles-Phaeodactylum_tricornutum_CCAP_.GI.219111395:1.05073,(Stramenopiles-Ditylum_brightwellii.GSO104.177_1:1.07838,Stramenopiles-Ext…
BCAS2___	((Mycetozoa-Dictyostelium_discoideum_AX4.GI.166240418:0.56466,Stramenopiles-Pythium_ultimum.G002583:0.87738)0.664:0.14642,(Rhizaria-Norrisiella_sphaerica_BC52.973:0.15539,((Rhizaria-Lotharella_oceanica_CCMP622.9005:0.10973,Rhizaria-Lotharella_amoebiformis_CCMP2058.14550:0.17889)0.897:0.05922,Rhizaria-Partenskyella_glossopodia_RCC365.44053:0.18548)0.307:0.03039)1.000:0.53921,((((((Rhodophyta-Galdi…
PRPF3___	(Centramoebida-Acanthamoeba_castellanii.gi470459835:0.64331,(((Rhodophyta-Timspurckia_oligopyrenoides.MMETSP1172.720_1:0.93220,(Rhodophyta-Rhodosorus_marinus.MMETSP0011_2.9915_1:0.46956,(Rhodophyta-Calliarthron_tuberculosum.ORF_758_42:0.58505,Rhodophyta-Chondrus_crispus_T00002003001:0.37387)0.987:0.25241)0.630:0.03136)0.922:0.11466,(Rhodophyta-Galdieria_sulphuraria.stig_56.Gs55150.1:0.01476,candi…
SYF2____	((((Glaucophyte-Cyanophora_paradoxa13007.gene0.0:0.53759,(Glaucophyte-Cyanoptyche-gloeocystis_SAG4.97.MMETSP1086.41272_1:0.48415,Glaucophyte-Gloeochaete_witrockiana.SAG46.84.MMETSP0308_18182_1:0.40015)0.728:0.11866)0.934:0.13378,((Metazoa-Helobdella_robusta.jgiHelro1_184929:0.20888,(Metazoa-Lottia_gigantea.jgiLotgi1_184158:0.29577,((Metazoa-Nematostella_vectensis.GI.156376452:0.25890,((((Metazoa-…
RBBP6___	(Rhizaria-Elphidium_margaritaceum.MMETSP1385.185047:1.71988,((Fungi-Puccinia_graminis_f_sp_tritici_CRL_75-36-700-.GI.403174170:0.98006,(Fungi-Cryptococcus_neoformans_var_neoformans_JEC.GI.58266030:0.96183,(Fungi-Ustilago.GI.71003604:0.57036,(Fungi-Schizophyllum_commune_H4-8.GI.302686322:0.26943,(Fungi-Coprinopsis_cinerea_okayama7130.GI.169849283:0.27573,Fungi-Laccaria_bicolor_S238N-H82.GI.1700878…
SMU1____	((Metazoa-Branchiostoma_floridae.GI.260806006:0.05999,(Metazoa-Takifugu_rubripes.GI.410929533:0.02772,((Metazoa-Homo_sapiens.GI.109948304:0.0,human_reference.ENSG00000122692:0.0):0.00223,Metazoa-Anolis_carolinensis.GI.327279879:0.00229)0.984:0.02614)1.000:0.05816)0.864:0.01253,(((Metazoa-Loa_loa.GI.312082619:0.28041,((((((((Rhodophyta-Galdieria_sulphuraria.stig_162.Gs63220.1:0.00055,candidate.gsu…
WDR83___	(Cyanobacteria-Gloeobacter.GI.37520744:0.64410,(Cyanobacteria-Rivularia.GI.427735203:0.25742,Cyanobacteria-Fischerella_sp_JSC-11.GI.354569113:0.28670)0.772:0.06823,(Cyanobacteria-Anabaena.GI.440680926:0.35171,((Cyanobacteria-Cyanothece.GI.307155260:0.35592,(Cyanobacteria-Anabaena.GI.440680021:0.34012,(Fungi-Talaromyces.GI.242761183:0.15249,((Stramenopiles-Aureococcus_anophagefferens.jgiAuran1_187…
SRSF6___	((((Viridiplantae-Vitis_vinifera.GI.359486310:0.25079,(Viridiplantae-Vitis_vinifera.GI.225439817:0.25744,(Viridiplantae-Aquilegia_coerulea.Aquca_027_00193.2:0.09616,Viridiplantae-Aquilegia_coerulea.Aquca_027_00193.1:0.06728)0.996:0.19102)0.287:0.07093)0.900:0.05775,((Viridiplantae-Klebsormidium_flaccidum.kfl00038_0300:0.43422,((Metazoa-Branchiostoma_floridae.GI.260790117:1.33981,((Rhodophyta-Gald…
SNRPC___	((((((Fungi-Tuber_melanosporum_Mel28.GI.296417462:0.34504,(Fungi-Nectria_haematococca_mpVI_77-13-4.GI.302913091:0.06403,Fungi-Ajellomyces_dermatitidis_SLH14081.GI.261197263:0.32889)0.150:0.05980)0.759:0.02005,(Fungi-Podospora_anserina_S_mat_.GI.171691891:0.18187,(Fungi-Neurospora_crassa_OR74A.GI.85102947:0.16628,Fungi-Zymoseptoria_tritici_IPO323.GI.398398882:0.31796)0.069:0.02408)0.852:0.06696)0.…
RNF113A_	(((Glaucophyte-Gloeochaete_witrockiana.SAG46.84.MMETSP0308_46179_1:0.53012,(Viridiplantae-Selaginella_moellendorffii.GI.302764242:0.37616,((Viridiplantae-Coccomyxa_subellipsoidea_527.estExt_fgenesh1_pm.C_10087:0.42697,Viridiplantae-Stichococcus_sp.RCC1054.19999_1:0.42559)0.975:0.15874,((Viridiplantae-Mimulus_guttatus.mgv1a009713m:0.15979,((Viridiplantae-Arabidopsis_thaliana.GI.30681442:0.17098,(V…
THOC2___	(((Haptophyta-Pavlova_gyrans.CCMP608.19024:0.26772,(Haptophyta-Pavlova_lutheri.RCC1537.2793:0.29802,Rhodophyta-Pyropia_yezoensis.ctg27887_g6866:2.03574)0.876:0.21770)0.574:0.11032,Haptophyta-Exanthemachrysis_gayraliae.RCC1523.43991:0.34757)1.000:0.49144,(((Haptophyta-Gephyrocapsa_oceanica.RCC1303.12002:0.19976,(Haptophyta-Isochrysis_galbana.CCMP1323.5304:0.19371,Haptophyta-Isochrysis_sp.CCMP1324.…
SNRPD2__	(((Viridiplantae-Chlamydomonas_reinhardtii.GI.159480556:0.10918,(Viridiplantae-Coccomyxa_subellipsoidea_2066.e_gw1.13.285.1:0.08366,Viridiplantae-Picochlorum_SE3.contig_128.g714:0.15130)0.855:0.03351)0.965:0.12427,(Viridiplantae-Ostreococcus_tauri.GI.308801164:0.19462,Viridiplantae-Pyramimonas_parkeae.CCMP726.13797_1:0.16558)0.677:0.02984)0.583:0.03683,(Cryptophyta-Rhodomonas_abbreviata.CaronLabI…
SNRPB___	((((Metazoa-Daphnia_pulex.jgiDappu1_305959:0.16943,Metazoa-Metaseiulus_occidentalis.GI.391329361:0.23142)0.944:0.10674,(((Metazoa-Anolis_carolinensis.GI.327288953:0.05847,(Metazoa-Homo_sapiens.GI.4507135:0.02956,human_reference.ENSG00000125835:0.06079)0.761:0.01343)0.983:0.09515,(Metazoa-Branchiostoma_floridae.GI.260819010:0.21376,(Metazoa-Saccoglossus_kowalevskii.GI.291239259:0.14403,(Metazoa-Tr…
RBM42___	(((((((Metazoa-Mnemiopsis_leidyi.ML358821a:0.47975,(Metazoa-Danio_rerio.GI.51467936:0.14925,((Metazoa-Homo_sapiens.GI.21359951:0.0,human_reference.ENSG00000126254:0.0):0.27258,Metazoa-Anolis_carolinensis.GI.327286022:0.09853)0.516:0.03440)0.990:0.16125)0.807:0.05936,Metazoa-Branchiostoma_floridae.GI.260841238:0.45773)0.815:0.05984,((Metazoa-Lottia_gigantea.jgiLotgi1_112714:0.15956,Metazoa-Capitel…
LSM7____	((Metazoa-Capitella_teleta.jgiCapca1_124620:0.13889,Metazoa-Lottia_gigantea.jgiLotgi1_122513:0.06041)0.747:0.02280,(Metazoa-Ciona_intestinalis.GI.198436837:0.10043,Metazoa-Branchiostoma_floridae.GI.260795474:0.03896)0.827:0.03954,(((Metazoa-Homo_sapiens.GI.7706423:0.0,human_reference.ENSG00000130332:0.0):0.00055,Metazoa-Takifugu_rubripes.GI.410921512:0.03038)0.932:0.05913,(Metazoa-Helobdella_robu…
LSM4____	((Viridiplantae-Physcomitrella_patens_patens.GI.168013104:0.02560,((Viridiplantae-Arabidopsis_thaliana.GI.15241028:0.02395,Viridiplantae-Klebsormidium_flaccidum.kfl00905_0020:0.06145)0.773:0.01827,(Viridiplantae-Dolichomastix_tenuilepis.CCMP32742559_1:0.10507,((Stramenopiles-Aphanomyces_astaci.GI.698807902:0.12933,Stramenopiles-Phytophthora_sojae.jgiPhyso1_1.135325:0.05482)0.935:0.07518,(((Glauco…
PPIL4___	((((((Centramoebida-Acanthamoeba_castellanii.gi470489059:0.25106,(((((Stramenopiles-Albugo_laibachii.CCA17594:0.12338,(Stramenopiles-Pythium_ultimum.G002310:0.02145,(Stramenopiles-Phytophthora_sojae.jgiPhyso1_1.111659:0.09858,Stramenopiles-Phytophthora_infestans_T30-4.GI.301109355:0.01639)0.995:0.22788)0.480:0.06241)0.982:0.11601,((((Viridiplantae-Selaginella_moellendorffii.GI.302764854:0.12278,(…
KHDRBS3_	(Viridiplantae-Glycine_max.Glyma11g31530.1:0.06528,(Viridiplantae-Vitis_vinifera.GI.225434301:0.03608,((Viridiplantae-Glycine_max.Glyma09g40820.1:0.01053,(Viridiplantae-Mimulus_guttatus.mgv1a011431m:0.03208,Viridiplantae-Arabidopsis_thaliana.GI.15224909:0.02118)0.775:0.01075)0.805:0.01058,Viridiplantae-Vitis_vinifera.GI.225439096:0.00055)0.881:0.03059)0.877:0.03233,(Viridiplantae-Oryza_sativa_Jap…
SNRPA1__	((Glaucophyte-Gloeochaete_witrockiana.SAG46.84.MMETSP0308_16789_1:0.29210,(((Viridiplantae-Klebsormidium_flaccidum.kfl00672_0060p:0.18492,((Viridiplantae-Physcomitrella_patens_patens.GI.168037378:0.09770,Viridiplantae-Physcomitrella_patens_patens.GI.168040204:0.03625)1.000:0.17104,(Viridiplantae-Oryza_sativa_Japonica_Group.GI.115445207:0.15429,((Viridiplantae-Vitis_vinifera.GI.225425356:0.05757,V…
TOE1____	((Dinoflagellate-Noctiluca_scintillan.50791_1:1.31604,Dinoflagellate-Heterocapsa_rotundata.SCCAP_K0483.6732_1:0.68413)0.999:0.79406,(Fungi-Tuber_melanosporum_Mel28.GI.296417778:1.04405,(Alveolata-Paramecium_tetraureliaain_d4-2.GI.145495491:1.65281,(((((Dinoflagellate-Noctiluca_scintillan.77136_1:0.49105,(Dinoflagellate-Togula_jolla.CCCM725.16750_1:0.59442,Dinoflagellate-Symbiodinium_minutum.v1.2.…
CTNNBL1_	(Metazoa-Ciona_intestinalis.GI.198433959:0.33405,(((Mycetozoa-Dictyostelium_discoideum_AX4.GI.66801065:0.68733,Centramoebida-Acanthamoeba_castellanii.gi470445419:0.52013)0.927:0.12386,(((((Cryptophyta-Chroomonas_mesostigmatica.CCMP1168.28006:0.13724,(Cryptophyta-Hemiselmis_andersenii.CCMP1180.7837:0.15975,Cryptophyta-Hemiselmis_viresens.PCC157.37755:0.09671)0.999:0.12718)0.994:0.11206,((Cryptophy…
SRRM1___	((((Metazoa-Amphimedon_queenslandica.GI.340369971:0.37331,Metazoa-Mnemiopsis_leidyi.ML234023a:0.23371)0.812:0.06123,((Metazoa-Stylophora_pistillata_12759:0.15249,(Metazoa-Loa_loa.GI.312065287:0.00055,Metazoa-Brugia_malayi.GI.170596030:0.01611)1.000:0.35871)0.637:0.07218,(((Metazoa-Ciona_intestinalis.GI.198419536:0.22073,(Metazoa-Nasonia_vitripennis.GI.345480454:0.16480,Metazoa-Acyrthosiphon_pisum…
RBMX2___	(((((Metazoa-Anolis_carolinensis.GI.327284806:0.00055,(Metazoa-Branchiostoma_floridae.GI.260834392:0.12211,Stramenopiles-Chattonella_subsalsa.CCMP2191.6588_1:0.23516)0.728:0.02100)0.691:0.02386,(Metazoa-Danio_rerio.GI.68448493:0.00054,Metazoa-Takifugu_rubripes.GI.410929842:0.02826)0.775:0.01791)0.382:0.02662,(Metazoa-Homo_sapiens.GI.118600973:0.0,human_reference.ENSG00000134597:0.0):0.01817)0.851…
PRPF38A_	(((Stramenopiles-Ditylum_brightwellii.GSO104.101586_1:0.19514,(Stramenopiles-Extubocellulus_spinifer.CCMP396.28151_1:0.0,Stramenopiles-Extubocellulus_spinifer.CCMP396.37698_1:0.0):0.21131)0.998:0.26205,(Stramenopiles-Blastocystis_hominis.GscopeV1.GSBLHT00000556001:0.51261,Stramenopiles-Aplanochytrium_stocchinoi.GSBS06.81815_1:0.39315)0.797:0.06038)0.307:0.02568,(((Rhizaria-Gymnochlora_sp_CCMP2014…
PRPF4___	(Metazoa-Lottia_gigantea.jgiLotgi1_216477:0.17725,((((Metazoa-Takifugu_rubripes.GI.410904337:0.06562,(Metazoa-Danio_rerio.GI.292614242:0.07212,((Metazoa-Homo_sapiens.GI.24431950:0.0,human_reference.ENSG00000136875:0.0):0.02497,Metazoa-Anolis_carolinensis.GI.327290124:0.02136)0.979:0.05724)0.809:0.05053)0.996:0.11554,(Metazoa-Ciona_intestinalis.GI.198422965:0.20099,Metazoa-Branchiostoma_floridae.G…
NCBP1___	((((Rhodophyta-Galdieria_sulphuraria.stig_51.Gs52090.1:0.0,candidate.gsul.stig_51.Gs52090:0.0):0.92880,(Rhodophyta-Erythrolobus_australicus.MMETSP1353.7489_1:1.04456,((Rhodophyta-Porphyra_umbilicalis.esisotig07103:0.04920,Rhodophyta-Pyropia_yezoensis.ctg28456_g6998:0.04563)1.000:0.68147,(Rhodophyta-Chondrus_crispus_T00007704001:0.38931,Rhodophyta-Calliarthron_tuberculosum.ORF_315_37:0.44592)0.962…
PPIL1___	((((Viridiplantae-Selaginella_moellendorffii.GI.302771782:0.15672,(Viridiplantae-Arabidopsis_thaliana.GI.15227585:0.07860,(Viridiplantae-Glycine_max.Glyma19g38260.2:0.09212,(Viridiplantae-Oryza_sativa_Japonica_Group.GI.115477813:0.11699,Viridiplantae-Vitis_vinifera.GI.225440807:0.01966)0.586:0.01959)0.751:0.02440)0.981:0.19380)0.922:0.10389,(Viridiplantae-Pyramimonas_parkeae.CCMP726.96477_1:0.127…
BUD13___	((Metazoa-Amphimedon_queenslandica.GI.340371095:0.77406,((Metazoa-Nematostella_vectensis.GI.156386870:0.40431,(Metazoa-Stylophora_pistillata_6360:0.26720,Metazoa-Acropora_digitifera.adi_v1.07605:0.30615)0.985:0.14618)0.985:0.11623,(Metazoa-Trichoplax_adhaerens.GI.196010169:0.41478,(((Glaucophyte-Cyanophora_paradoxa53504.gene0.1:0.53467,Glaucophyte-Gloeochaete_witrockiana.SAG46.84.MMETSP0308_9330_…
SNRPF___	((Haptophyta-Chrysoculter_rhomboideus.RCC1486.6868:0.03146,Haptophyta-Pavlova_gyrans.CCMP608.58793:0.01518)0.920:0.01547,(Viridiplantae-Physcomitrella_patens_patens.GI.168017152:0.06320,((Viridiplantae-Chlorella_variabilis_855.e_gw1.10.300.1:0.01527,((Viridiplantae-Picochlorum_SE3.contig_16.g79:0.11137,Viridiplantae-Pterosperma_sp.CCMP1384.14077_1:0.04689)0.793:0.00053,((Viridiplantae-Mantoniella…
MFAP1___	((Alveolata-Climacostomum_virens.W-24.7796_1:0.75542,Alveolata-Fabrea_salina.4046_1:0.77745)0.997:0.48602,((((Alveolata-Chromera_velia.Cvel21120:0.55789,(Dinoflagellate-Oxyrrhis_marina.41063_1:0.56212,((((Dinoflagellate-Symbiodinium_minutum.v1.2.039949:0.30752,Dinoflagellate-Pyrodinium_bahamense.pbaha01.57778:0.16185)0.901:0.04958,(Dinoflagellate-Togula_jolla.CCCM725.34963_1:0.25479,(Dinoflagella…
DHX38___	(((((Heterolobosea-Naegleria_gruberi.jgiNaegr1.30615:0.24117,Centramoebida-Acanthamoeba_castellanii.gi470505932:0.10491)0.171:0.03329,(((((((Rhodophyta-Calliarthron_tuberculosum.ORF_39_26:0.17076,Rhodophyta-Chondrus_crispus_T00004762001:0.17424)1.000:0.17655,((Rhodophyta-Compsopogon_coeruleus.MMETSP0312_30476_1:0.29553,Rhodophyta-Timspurckia_oligopyrenoides.MMETSP1172.2326_1:0.37657)0.957:0.06836…
EIF4A3__	(((Metazoa-Acropora_digitifera.adi_v1.03386:0.03900,Metazoa-Nematostella_vectensis.GI.156405006:0.02274)0.906:0.01375,(((Metazoa-Branchiostoma_floridae.GI.260790063:0.01427,((((Metazoa-Ciona_intestinalis.GI.198423899:0.05878,(Metazoa-Takifugu_rubripes.GI.410917560:0.00853,((Metazoa-Homo_sapiens.GI.7661920:0.0,human_reference.ENSG00000141543:0.0):0.00055,Metazoa-Anolis_carolinensis.GI.327262701:0.…
TXNL4A__	((Stramenopiles-Chattonella_subsalsa.CCMP2191.126255_1:0.08883,(Stramenopiles-Ochromonas_sp.CCMP1393.13313_1:0.06791,(Stramenopiles-Vaucheria_litorea.CCMP2940.157_1:0.05186,Stramenopiles-Pythium_ultimum.G001644:0.04092)0.706:0.00772)0.063:0.01398)0.871:0.04394,((Haptophyta-Chrysochromulina_polylepis.CCMP1757.7550:0.01777,(Haptophyta-Phaeocystis_antarctica.CCMP1374.12582:0.07977,Haptophyta-Isochry…
NOSIP___	((Metazoa-Ciona_intestinalis.GI.459184709:0.28194,(Metazoa-Pediculus_humanus_corporis.GI.242023823:0.19599,(Metazoa-Ixodes_scapularis.GI.241998790:0.25437,Metazoa-Tribolium_castaneum.GI.91079859:0.17195)0.795:0.05260)0.922:0.07968)0.938:0.07690,((Metazoa-Hydra_magnipapillata.GI.449680499:0.36713,(((Rhodophyta-Chondrus_crispus_T00002783001:0.81938,(Rhodophyta-Compsopogon_coeruleus.MMETSP0312_21263…
SF3B4___	(Viridiplantae-Aquilegia_coerulea.Aquca_007_00170.1:0.16830,Viridiplantae-Vitis_vinifera.GI.225430808:0.08642,((Viridiplantae-Mimulus_guttatus.mgv1a008780m:0.14011,(Viridiplantae-Oryza_sativa_Japonica_Group.GI.115482332:0.17760,(((Viridiplantae-Coccomyxa_subellipsoidea_7995.estExt_Genemark1.C_60101:0.22564,(Viridiplantae-Dunaliella_tertiolecta.CCMP1320.123743_1:0.18479,Viridiplantae-Dolichomastix…
SNRPG___	(((Viridiplantae-Pterosperma_sp.CCMP1384.11707_1:0.18284,Haptophyta-Chrysochromulina_polylepis.CCMP1757.8673:0.02113)0.749:0.01210,(((Haptophyta-Phaeocystis_Sp.CCMP2710.9521:0.0,Haptophyta-Phaeocystis_antarctica.Caron_Lab.17071:0.0):0.08251,(Haptophyta-Coccolithus_pelagicus.braarudi_PLY182g.18487:0.15947,(Haptophyta-Pleurochrysis_carterae.CCMP645.1298:0.00054,Haptophyta-Gephyrocapsa_oceanica.RCC1…
SNRNP200	(Metazoa-Ciona_intestinalis.GI.198430493:0.14175,Metazoa-Lottia_gigantea.jgiLotgi1_176037:0.05805,((Metazoa-Takifugu_rubripes.GI.410928114:0.04852,((Metazoa-Homo_sapiens.GI.40217847:0.0,human_reference.ENSG00000144028:0.0):0.01050,Metazoa-Anolis_carolinensis.GI.327289195:0.01511)0.998:0.02593)1.000:0.04779,(((((Metazoa-Hydra_magnipapillata.GI.449669323:0.11442,(Metazoa-Stylophora_pistillata_9659:…
DDX46___	((Metazoa-Strongylocentrotus_purpuratus.GI.390365466:0.34365,Metazoa-Saccoglossus_kowalevskii.GI.291241720:0.09353)0.949:0.04926,((Metazoa-Nematostella_vectensis.GI.156389356:0.13317,Metazoa-Hydra_magnipapillata.GI.221105444:0.18654)0.967:0.05160,(Metazoa-Trichoplax_adhaerens.GI.196012612:0.17638,((Fungi-Arthroderma.GI.315042594:0.04081,(Fungi-Uncinocarpus.GI.258570243:0.05023,Fungi-Ajellomyces_d…
ZMAT2___	(Haptophyta-Phaeocystis_cordata.RCC1383.20014:0.57577,(((Viridiplantae-Helicosporidium_sp.H632_c262p1:0.46702,(Viridiplantae-Coccomyxa_subellipsoidea_6095.Genemark1.2002_g:0.24409,Viridiplantae-Dunaliella_tertiolecta.CCMP1320.2185_1:0.22787)0.919:0.11367)0.804:0.04388,((Fungi-Postia_placenta_Mad-698-R.GI.242214553:0.08128,(Fungi-Schizophyllum_commune_H4-8.GI.302680663:0.25527,Fungi-Laccaria_bicol…
RBMX____	(((Metazoa-Amphimedon_queenslandica.GI.340373417:2.07446,(Metazoa-Branchiostoma_floridae.GI.260791327:0.64676,(Metazoa-Danio_rerio.GI.123703948:0.28690,(Metazoa-Homo_sapiens.GI.55741677:0.30241,(Metazoa-Takifugu_rubripes.GI.410903041:0.49056,Metazoa-Danio_rerio.GI.326666050:0.32494)0.942:0.18886)0.967:0.29172)0.971:0.42316)0.958:0.45577)0.479:0.14307,Metazoa-Caenorhabditis_remanei.GI.308487582:2.…
FRA10AC1	((Centramoebida-Acanthamoeba_castellanii.gi470424519:0.51920,(((Viridiplantae-Klebsormidium_flaccidum.kfl00497_0070:0.28352,Viridiplantae-Pyramimonas_parkeae.CCMP726.134869_1:0.63327)0.699:0.09286,(((Viridiplantae-Coccomyxa_subellipsoidea_9623.gw1.9.356.1:0.48625,Viridiplantae-Chlorella_variabilis_8865.e_gw1.7.172.1:0.35092)0.960:0.22023,(Viridiplantae-Dunaliella_tertiolecta.CCMP1320.121673_1:0.5…
CELF1___	(Centramoebida-Acanthamoeba_castellanii.gi470408378:0.68282,((Metazoa-Amphimedon_queenslandica.GI.340380143:0.59009,((Metazoa-Capitella_teleta.jgiCapca1_183838:0.13932,(Metazoa-Takifugu_rubripes.GI.410920283:0.12132,(Metazoa-Saccoglossus_kowalevskii.GI.269785109:0.22954,Metazoa-Danio_rerio.GI.326674562:0.22343)0.028:0.03797)0.954:0.09921)0.986:0.14519,(Metazoa-Tribolium_castaneum.GI.91090137:0.33…
CWC15___	((((Rhizaria-Ammonia_sp.MMETSP1384.3359:0.35431,((Rhizaria-Bigelowiella_natans_54344_estExt_Genewise1Plus.C_310170:0.07346,(Rhizaria-Lotharella_amoebiformis_CCMP2058.14166:0.10907,Rhizaria-Partenskyella_glossopodia_RCC365.19508:0.07440)0.922:0.04624)0.433:0.02659,(Rhizaria-Chlorarachnion_reptans_CCCM449.11489:0.15678,Rhizaria-Lotharella_oceanica_CCMP622.4808:0.12828)0.921:0.05703)0.996:0.19506)0.…
KIN_____	(Metazoa-Capitella_teleta.jgiCapca1_224242:0.34610,(((((Metazoa-Strongylocentrotus_purpuratus.GI.390334469:0.27912,Metazoa-Saccoglossus_kowalevskii.GI.291224330:0.19093)0.861:0.06107,(Metazoa-Branchiostoma_floridae.GI.260822895:0.21316,(Metazoa-Ciona_intestinalis.GI.459174914:0.28313,((Metazoa-Homo_sapiens.GI.13124883:0.0,human_reference.ENSG00000151657:0.0):0.09130,(Metazoa-Takifugu_rubripes.GI.…
CWC27___	(Centramoebida-Acanthamoeba_castellanii.gi470513956:0.23012,((Metazoa-Trichoplax_adhaerens.GI.196008399:0.16979,Metazoa-Nematostella_vectensis.GI.156398564:0.12511)0.448:0.03009,(Metazoa-Hydra_magnipapillata.GI.221121158:0.15516,((Metazoa-Saccoglossus_kowalevskii.GI.291224733:0.11005,(((Metazoa-Branchiostoma_floridae.GI.260787561:0.10681,Metazoa-Ciona_intestinalis.GI.459172584:0.24945)0.822:0.039…
BUB3____	((Metazoa-Saccoglossus_kowalevskii.GI.291236530:0.11743,Metazoa-Strongylocentrotus_purpuratus.GI.72015359:0.15014)0.536:0.02591,((Metazoa-Homo_sapiens.GI.4757880:0.0,human_reference.ENSG00000154473:0.0):0.00805,Metazoa-Anolis_carolinensis.GI.327267686:0.00616)0.995:0.09333,((((Metazoa-Nematostella_vectensis.GI.156390723:0.11024,(Metazoa-Daphnia_pulex.jgiDappu1_310020:0.29877,(Metazoa-Stylophora_p…
U2AF1___	(((Rhodophyta-Rhodosorus_marinus.CAMNT_0027232297:0.15061,(Rhodophyta-Galdieria_sulphuraria.stig_49.Gs50930.1:0.0,candidate.gsul.stig_49.Gs50930:0.0):0.12772)0.889:0.07644,(Rhodophyta-Porphyra_umbilicalis.esisotig05743:0.41021,(Rhodophyta-Calliarthron_tuberculosum.ORF_19661_46:0.23770,Rhodophyta-Chondrus_crispus_T00009403001:0.20881)0.960:0.15496)0.939:0.12734)0.963:0.13793,((Haptophyta-Isochrysi…
CCDC12__	(Metazoa-Aedes_aegypti.GI.157124594:0.35553,Metazoa-Lottia_gigantea.jgiLotgi1_233303:0.16531,(Metazoa-Ixodes_scapularis.GI.241609627:0.38521,((Metazoa-Daphnia_pulex.jgiDappu1_308635:0.37857,Metazoa-Capitella_teleta.jgiCapca1_179668:0.39782)0.606:0.08085,((((Metazoa-Homo_sapiens.GI.238231397:0.0,human_reference.ENSG00000160799:0.0):0.18414,(Metazoa-Takifugu_rubripes.GI.410905329:0.06470,Metazoa-Da…
SAP30BP_	((((Glaucophyte-Gloeochaete_witrockiana.SAG46.84.MMETSP0308_181309_1:0.51322,(Glaucophyte-Cyanophora_paradoxa7405.gene0.4:0.33470,(((Cryptophyta-Cryptomonas_curvata.CCAP979-52.21630:0.0,Cryptophyta-Cryptomonas_curvata.CCAP979-52.14405:0.0):0.28620,(Cryptophyta-Cryptomonas_paramecium.CCAP977-2a.27234:0.00834,Cryptophyta-Cryptomonas_paramecium.CCAP977-2a.5498:0.00055)0.985:0.23227)0.801:0.10622,(Cr…
SRSF2___	((Fungi-Cryptococcus_neoformans_var_neoformans_JEC.GI.58271546:0.54291,(Rhodophyta-Rhodosorus_marinus.MMETSP0011_2.12873_1:0.79054,Metazoa-Acyrthosiphon_pisum.GI.328698189:0.50263)0.755:0.12002)0.440:0.08298,(Viridiplantae-Pyramimonas_parkeae.CCMP726.134061_1:0.67357,(Viridiplantae-Aquilegia_coerulea.Aquca_004_00333.1:0.40989,(Viridiplantae-Arabidopsis_thaliana.GI.15232729:0.42568,Viridiplantae-M…
MAGOH___	(Stramenopiles-Aureococcus_anophagefferens.jgiAuran1_70117:0.18618,(Viridiplantae-Oryza_sativa_Japonica_Group.GI.297607875:0.08666,(Viridiplantae-Mimulus_guttatus.mgv1a015616m:0.01464,(((Viridiplantae-Aquilegia_coerulea.Aquca_035_00153.1:0.01706,Viridiplantae-Arabidopsis_thaliana.GI.15217623:0.10017)0.853:0.01689,Viridiplantae-Vitis_vinifera.GI.225454992:0.02414)0.919:0.00055,Viridiplantae-Physco…
CWC22___	((Rhizaria-Lotharella_globosa_LEX01.13613:0.12167,Rhizaria-Bigelowiella_natans_50740_estExt_Genewise1.C_920030:0.09042)1.000:0.24960,((Rhodophyta-Rhodosorus_marinus.MMETSP0315.1334_1:0.37844,(Rhodophyta-Compsopogon_coeruleus.MMETSP0312_13453_1:0.45268,(Rhodophyta-Galdieria_sulphuraria.stig_17.Gs24340.1:0.0,candidate.gsul.stig_17.Gs24340:0.0):0.36841)0.393:0.05167)0.998:0.13167,((((Rhodophyta-Gald…
U2SURP__	(Stramenopiles-Saprolegnia_diclina_VS20.GI.669148582:0.19972,(Haptophyta-Pleurochrysis_carterae.CCMP645.154140:0.00552,(Haptophyta-Scyphosphaera_apsteinii.RCC1455.3867:0.00270,(Haptophyta-Gephyrocapsa_oceanica.RCC1303.149074:0.0,Haptophyta-Emiliania_huxleyi.EMIHUDRAFT_422478:0.0):0.06468)0.759:0.02181)0.994:0.13196,((Fungi-Coccidioides_immitis_RS.GI.119189891:0.14446,(Fungi-Coprinopsis_cinerea_ok…
SNIP1___	((Metazoa-Capsaspora_owczarzaki.GI.765553072:0.30993,Metazoa-Nasonia_vitripennis.GI.345494593:0.12868)0.103:0.02006,Metazoa-Tribolium_castaneum.GI.91077874:0.10437,(((((Metazoa-Capitella_teleta.jgiCapca1_219735:0.08120,Metazoa-Nematostella_vectensis.GI.156375841:0.10139)0.803:0.02898,(((((Viridiplantae-Coccomyxa_subellipsoidea_6146.e_gw1.3.468.1:0.08188,Viridiplantae-Pterosperma_sp.CCMP1384.30197…
LSM6____	((Metazoa-Capitella_teleta.jgiCapca1_152822:0.03214,(Metazoa-Helobdella_robusta.jgiHelro1_156575:0.01586,Metazoa-Ciona_intestinalis.GI.198429171:0.01592)0.786:0.01582)0.000:0.00054,(Metazoa-Amphimedon_queenslandica.GI.340381514:0.09007,Metazoa-Strongylocentrotus_purpuratus.GI.72032500:0.01597)0.000:0.00054,((Metazoa-Saccoglossus_kowalevskii.GI.291225628:0.0,Metazoa-Lottia_gigantea.jgiLotgi1_16494…
SLU7____	((Mycetozoa-Dictyostelium_discoideum_AX4.GI.66812620:0.33287,((Dinoflagellate-Crypthecodinium_cohnii.Seligo.8326:0.15794,Dinoflagellate-Symbiodinium_minutum.v1.2.026802:0.33069)0.989:0.22218,((Alveolata-Toxoplasma_gondii_ME49.GI.237830061:0.01027,Alveolata-Neospora_caninum_Liverpool.GI.401411285:0.02893)1.000:0.37240,(Alveolata-Chromera_velia.Cvel25941:0.28661,Alveolata-Vitrella_brassicaformis.Vb…
PRPF18__	(((Mycetozoa-Dictyostelium_discoideum_AX4.GI.66820993:0.52925,Glaucophyte-Cyanophora_paradoxa25569.gene0.0:0.62938)0.438:0.06990,(Metazoa-Amphimedon_queenslandica.GI.340369000:0.43739,((((Metazoa-Branchiostoma_floridae.GI.260809926:0.26404,((Metazoa-Homo_sapiens.GI.4506123:0.0,human_reference.ENSG00000165630:0.0):0.03114,Metazoa-Anolis_carolinensis.GI.327273457:0.01886)0.994:0.13888)0.926:0.06068…
SNRPD1__	((Stramenopiles-Albugo_laibachii.CCA22672:0.03562,(Stramenopiles-Pythium_ultimum.G008061:0.14403,Stramenopiles-Phytophthora_sojae.jgiPhyso1_1.158358:0.00054)0.800:0.02573)0.898:0.06048,((Metazoa-Hydra_magnipapillata.GI.221125651:0.14067,((Metazoa-Lottia_gigantea.jgiLotgi1_187321:0.09708,Metazoa-Metaseiulus_occidentalis.GI.391333356:0.12369)0.763:0.02616,((Metazoa-Branchiostoma_floridae.GI.2608192…
SRRM2___	((((Dinoflagellate-Oxyrrhis_marina.7538_1:0.46537,(Dinoflagellate-Karlodinium_micrum_CCMP2283.34246:0.61297,Dinoflagellate-Noctiluca_scintillan.97021_1:0.40341)0.950:0.19975)0.987:0.29889,(Alveolata-Cryptosporidium_muris_RN66.GI.209879666:1.14444,((Rhodophyta-Galdieria_sulphuraria.stig_64.Gs58910.1:0.0,candidate.gsul.stig_64.Gs58910:0.0):0.73316,Rhizaria-Ammonia_sp.MMETSP1384.11654:0.81557)0.813:…
SF1_____	((Fungi-Magnaporthe_oryzae_70-15.GI.389623617:0.00054,Fungi-Verticillium_albo-atrum_VaMs.102.GI.302404766:0.01506)0.849:0.00753,(Fungi-Neosartorya.GI.119491759:0.00754,Fungi-Chaetomium_globosum_CBS_148.51.GI.116198359:0.00755)0.000:0.00054,(Fungi-Coccidioides_immitis_RS.GI.119187441:0.01504,(((Fungi-Zymoseptoria_tritici_IPO323.GI.398397343:0.01994,Fungi-Arthroderma.GI.315055377:0.01304)0.833:0.01…
CDC40___	((((Centramoebida-Acanthamoeba_castellanii.gi470406267:0.60213,(Stramenopiles-Nitzschia_punctata.CCMP561.11049_1:0.58402,(Stramenopiles-Saccharina_japonica.SJ18673:0.40188,(Stramenopiles-Saprolegnia_diclina_VS20.GI.669141000:0.30325,Stramenopiles-Pythium_ultimum.G002850:0.17455)0.999:0.22859)0.189:0.04381)0.981:0.14215)0.740:0.06922,((Metazoa-Trichoplax_adhaerens.GI.196005179:0.13304,(((((Metazoa…
USP39___	((((Metazoa-Caenorhabditis_remanei.GI.308495270:0.18468,Metazoa-Loa_loa.GI.312073962:0.10358)1.000:0.17283,((Metazoa-Daphnia_pulex.jgiDappu1_187802:0.15642,(Metazoa-Tribolium_castaneum.GI.189235059:0.07528,(Metazoa-Pediculus_humanus_corporis.GI.242017490:0.05071,Metazoa-Acyrthosiphon_pisum.GI.328703901:0.09528)0.632:0.01838)0.927:0.03775)0.945:0.03964,(Metazoa-Metaseiulus_occidentalis.GI.39134444…
CD2BP2__	(((Metazoa-Strongylocentrotus_purpuratus.GI.390368180:0.62894,Metazoa-Saccoglossus_kowalevskii.GI.291235321:0.36577)0.772:0.04419,Metazoa-Branchiostoma_floridae.GI.260813810:0.51821)0.545:0.05590,(((Metazoa-Ciona_intestinalis.GI.198426466:0.74396,((Metazoa-Takifugu_rubripes.GI.410902983:0.24574,Metazoa-Danio_rerio.GI.41055706:0.16403)0.997:0.20322,((Metazoa-Homo_sapiens.GI.343887347:0.0,human_ref…
SF3B5___	((Metazoa-Takifugu_rubripes.GI.410900692:0.06092,((Metazoa-Homo_sapiens.GI.13775200:0.0,human_reference.ENSG00000169976:0.0):0.00055,Metazoa-Anolis_carolinensis.GI.327261909:0.02368)0.731:0.02563)0.925:0.06087,((Metazoa-Acropora_digitifera.adi_v1.11687:0.21786,(Metazoa-Metaseiulus_occidentalis.GI.391340625:0.12428,(((Haptophyta-Chrysoculter_rhomboideus.RCC1486.20788:0.25286,(Haptophyta-Phaeocysti…
HNRNPA3_	(Fungi-Schizosaccharomyces_pombe_972h-.GI.19111886:0.37138,(Fungi-Komagataella_pastoris_GS115.GI.254566735:0.05459,(Fungi-Zygosaccharomyces.GI.254579563:0.0,Fungi-Torulaspora_delbrueckii.GI.367014029:0.0):0.20820)0.979:0.24670,((Viridiplantae-Glycine_max.Glyma13g42480.1:0.20316,Viridiplantae-Vitis_vinifera.GI.359482522:0.19898)0.919:0.15720,((((Rhodophyta-Rhodosorus_marinus.MMETSP0315.5760_1:0.03…
LSM3____	((Haptophyta-Chrysoculter_rhomboideus.RCC1486.2620:0.13849,(Stramenopiles-Aphanomyces_invadans.GI.673035786:0.13759,(((((Haptophyta-Pavlova_lutheri.RCC1537.6103:0.16094,((Stramenopiles-Saprolegnia_diclina_VS20.GI.669166380:0.18143,(Alveolata-Vitrella_brassicaformis.Vbra8483:0.20924,(((((Rhodophyta-Galdieria_sulphuraria.stig_28.Gs34730.1:0.0,candidate.gsul.stig_28_205375_114952_115333_R:0.0):0.300…
PLRG1___	(((Centramoebida-Acanthamoeba_castellanii.gi470383533:0.09881,((Viridiplantae-Klebsormidium_flaccidum.kfl00139_0190:0.05168,((Viridiplantae-Oryza_sativa_Japonica_Group.GI.297600878:0.08138,(Viridiplantae-Glycine_max.Glyma09g04910.1:0.04624,Viridiplantae-Arabidopsis_thaliana.GI.15234752:0.03635)0.941:0.04397)0.986:0.07685,(Viridiplantae-Physcomitrella_patens_patens.GI.168064854:0.06850,Viridiplant…
PPIH____	((Rhodophyta-Galdieria_sulphuraria.stig_0.Gs01560.1:0.0,candidate.gsul.stig_0.Gs01560:0.0):0.20780,Metazoa-Mnemiopsis_leidyi.ML007311a:0.24163,(Rhodophyta-Rhodosorus_marinus.MMETSP0011_2.2938_1:0.17434,((Metazoa-Loa_loa.GI.312082933:0.23992,((((Metazoa-Homo_sapiens.GI.5454154:0.0,human_reference.ENSG00000171960:0.0):0.05939,(Metazoa-Danio_rerio.GI.41055110:0.22346,Metazoa-Takifugu_rubripes.GI.410…
PPP1CA__	((((Metazoa-Trichoplax_adhaerens.GI.196012092:0.04109,Metazoa-Ciona_intestinalis.GI.198423690:0.02902)0.637:0.00153,(Metazoa-Helobdella_robusta.jgiHelro1_186595:0.01848,(((Metazoa-Mnemiopsis_leidyi.ML00486a:0.01426,(Metazoa-Tribolium_castaneum.GI.189236792:0.01751,Metazoa-Saccoglossus_kowalevskii.GI.291222500:0.02224)0.934:0.01670)0.983:0.02957,((Metazoa-Acropora_digitifera.adi_v1.21399:0.01705,M…
PRPF8___	(Metazoa-Danio_rerio.GI.169646741:0.00956,(Metazoa-Homo_sapiens.GI.91208426:0.0,human_reference.ENSG00000174231:0.0):0.00808,((Metazoa-Strongylocentrotus_purpuratus.GI.390356588:0.25272,(Metazoa-Branchiostoma_floridae.GI.260791273:0.00050,Metazoa-Branchiostoma_floridae.GI.260791275:0.00054)0.898:0.00904)0.966:0.04346,(((Metazoa-Schistosoma_mansoni.GI.256077246:0.09521,(Metazoa-Lottia_gigantea.jgi…
DDX23___	(Metazoa-Lottia_gigantea.jgiLotgi1_223447:0.12613,(((Fungi-Coprinopsis_cinerea_okayama7130.GI.169853351:0.08193,Fungi-Schizophyllum_commune_H4-8.GI.302692692:0.03374)1.000:0.19968,(Fungi-Sclerotinia_sclerotiorum_1980_UF-70.GI.156057349:0.04635,(Fungi-Ajellomyces_dermatitidis_SLH14081.GI.261204203:0.03663,(Fungi-Arthroderma.GI.315051548:0.02547,((Fungi-Talaromyces.GI.242801276:0.03538,(Fungi-Penic…
SNRPE___	((Glaucophyte-Cyanoptyche-gloeocystis_SAG4.97.MMETSP1086.20377_1:0.11634,Haptophyta-Chrysochromulina_brevifilum.UTEX_LB_985.38734:0.00054)0.755:0.01750,((Viridiplantae-Aquilegia_coerulea.Aquca_016_00114.1:0.06175,(Viridiplantae-Coccomyxa_subellipsoidea_6525.fgenesh1_pm.3_130:0.00055,Viridiplantae-Chlorella_variabilis_2523.estExt_Genewise1Plus.C_150034:0.05818)0.914:0.05813)0.756:0.01955,(Haptophy…
DDX41___	(Glaucophyte-Gloeochaete_witrockiana.SAG46.84.MMETSP0308_17928_1:0.02993,(Dinoflagellate-Oxyrrhis_marina.45909_1:0.14748,((Haptophyta-Scyphosphaera_apsteinii.RCC1455.34059:0.01122,Haptophyta-Isochrysis_galbana.CCMP1323.4593:0.08028)0.969:0.06323,(Haptophyta-Pavlova_gyrans.CCMP608.28113:0.02299,Haptophyta-Pavlova_lutheri.RCC1537.86196:0.04904)0.952:0.04949)0.914:0.03435)0.699:0.01734,((Viridiplant…
SF3A3___	((Metazoa-Branchiostoma_floridae.GI.260791538:0.11445,(Metazoa-Lottia_gigantea.jgiLotgi1_195680:0.16410,(Metazoa-Capitella_teleta.jgiCapca1_21598:0.11069,Metazoa-Helobdella_robusta.jgiHelro1_68394:0.18308)0.071:0.02154)0.847:0.02701)0.852:0.04323,((Metazoa-Pediculus_humanus_corporis.GI.242011601:0.11888,Metazoa-Tribolium_castaneum.GI.91077292:0.14173)0.961:0.05177,(Metazoa-Metaseiulus_occidentali…
CDK10___	(Viridiplantae-Arabidopsis_thaliana.GI.15220477:0.02987,Viridiplantae-Mimulus_guttatus.mgv1a001860m:0.04507,((Viridiplantae-Mimulus_guttatus.mgv1a001878m:0.06253,(Viridiplantae-Aquilegia_coerulea.Aquca_040_00022.2:0.02183,((((Viridiplantae-Pyramimonas_parkeae.CCMP726.1436_1:0.00343,Viridiplantae-Pyramimonas_parkeae.CCMP726.135169_1:0.00055)1.000:0.20136,(((Glaucophyte-Gloeochaete_witrockiana.SAG4…
SF3B3___	((Metazoa-Tribolium_castaneum.GI.91092128:0.10014,Metazoa-Pediculus_humanus_corporis.GI.242018509:0.07243)1.000:0.05024,(Metazoa-Daphnia_pulex.jgiDappu1_303178:0.14150,Metazoa-Ciona_intestinalis.GI.198420618:0.13770)0.495:0.02444,((Metazoa-Lottia_gigantea.jgiLotgi1_188836:0.09454,(Metazoa-Capitella_teleta.jgiCapca1_155561:0.10017,Metazoa-Helobdella_robusta.jgiHelro1_100012:0.13197)0.224:0.01853)0…
PRPF40A_	(((Rhizaria-Norrisiella_sphaerica_BC52.31886:1.01567,Glaucophyte-Gloeochaete_witrockiana.SAG46.84.MMETSP0308_34490_1:0.49597)0.919:0.18372,((((((Rhodophyta-Compsopogon_coeruleus.MMETSP0312_4903_1:0.85711,(Rhodophyta-Calliarthron_tuberculosum.ORF_5701_70:0.89504,Rhodophyta-Chondrus_crispus_T00007711001:0.62681)0.990:0.34232)0.259:0.10855,Rhodophyta-Rhodosorus_marinus.MMETSP0011_2.1031_1:0.70498)0.…
DDX42___	((Centramoebida-Acanthamoeba_castellanii.gi470508904:0.33802,(((Viridiplantae-Pyramimonas_parkeae.CCMP726.1380_1:0.11940,Viridiplantae-Pterosperma_sp.CCMP1384.2409_1:0.12607)0.981:0.14786,(Viridiplantae-Klebsormidium_flaccidum.kfl00173_0040:0.12901,(Viridiplantae-Arabidopsis_thaliana.GI.15221998:0.21202,Viridiplantae-Physcomitrella_patens_patens.GI.168021119:0.09477)0.959:0.05882)0.939:0.07205)0.…
UBL5____	((Stramenopiles-Ectocarpus_siliculosus.GI.299116248:0.05591,(Stramenopiles-Aureococcus_anophagefferens.jgiAuran1_27616:0.02748,((Stramenopiles-Nannochloropsis_gaditana.Nga03346:0.07495,((Viridiplantae-Coccomyxa_subellipsoidea_799.Genemark1.4852_g:0.00054,(Viridiplantae-Oryza_sativa_Japonica_Group.GI.115447419:0.01386,(Viridiplantae-Chlamydomonas_reinhardtii.GI.159478294:0.00054,(Viridiplantae-Sel…
GNB2L1__	(((Metazoa-Helobdella_robusta.jgiHelro1_185936:0.08502,(Metazoa-Lottia_gigantea.jgiLotgi1_184120:0.13489,Metazoa-Daphnia_pulex.jgiDappu1_231635:0.11596)0.035:0.02097)0.962:0.05446,Metazoa-Branchiostoma_floridae.GI.260838517:0.06813)0.725:0.00692,(Metazoa-Saccoglossus_kowalevskii.GI.291230121:0.03772,(((Fungi-Puccinia_graminis_f_sp_tritici_CRL_75-36-700-.GI.403174596:0.39935,human_reference.ENSG00…
DDX3X___	((((Rhodophyta-Porphyridium_purpureum_contig_3509.14:0.13773,(Rhodophyta-Timspurckia_oligopyrenoides.MMETSP1172.43422_1:0.10245,(Rhodophyta-Erythrolobus_australicus.MMETSP1353.12759_1:0.04875,Rhodophyta-Erythrolobus_madagascarensis.MMETSP1354.24603_1:0.02886)0.859:0.03224)0.406:0.02624)0.836:0.03819,((Rhodophyta-Porphyra_umbilicalis.esContig1379:0.00054,(Rhodophyta-Pyropia_yezoensis.ctg12703_g303…
LSM2____	((Metazoa-Trichoplax_adhaerens.GI.195998846:0.14927,(Metazoa-Loa_loa.GI.312087894:0.03673,(Metazoa-Ixodes_scapularis.GI.241742042:0.01224,((Metazoa-Pediculus_humanus_corporis.GI.242007296:0.02440,(Metazoa-Saccoglossus_kowalevskii.GI.291230978:0.00055,(Metazoa-Lottia_gigantea.jgiLotgi1_222366:0.00055,Metazoa-Capitella_teleta.jgiCapca1_111414:0.02510)0.863:0.01226)0.886:0.01220)0.000:0.00055,(Metaz…
DHX16___	(((((((((Rhodophyta-Timspurckia_oligopyrenoides.MMETSP1172.2326_1:0.17921,Rhodophyta-Pyropia_yezoensis.ctg30801_g7531:0.44965)0.984:0.12002,(Rhodophyta-Rhodosorus_marinus.MMETSP0315.43901_1:0.17335,(Rhodophyta-Compsopogon_coeruleus.MMETSP0312_30476_1:0.22813,(Rhodophyta-Calliarthron_tuberculosum.ORF_39_26:0.12081,Rhodophyta-Chondrus_crispus_T00004762001:0.12319)1.000:0.12549)0.400:0.02199)0.847:0…
DDX39B__	(((((Dinoflagellate-Oxyrrhis_marina.9606_1:0.08962,((Stramenopiles-Saprolegnia_diclina_VS20.GI.669156418:0.03869,(Stramenopiles-Hyaloperonospora_arabidopsidis.HpaP814304:0.03777,Stramenopiles-Pythium_ultimum.G006909:0.00691)0.591:0.01299)1.000:0.08461,(Stramenopiles-Thalassiothrix_antarctica.L6_D1.91568_1:0.01397,Stramenopiles-Extubocellulus_spinifer.CCMP396.14779_1:0.02669)0.988:0.04375)0.399:0.…
PPIL3___	(((Stramenopiles-Nitzschia_punctata.CCMP561.99706_1:0.11412,((Rhodophyta-Rhodosorus_marinus.MMETSP0011_2.4077_1:0.20955,Stramenopiles-Nannochloropsis_gaditana.Nga03549:0.12012)0.924:0.07998,(Stramenopiles-Pythium_ultimum.G000313:0.09072,(Stramenopiles-Saprolegnia_diclina_VS20.GI.669162352:0.13618,Stramenopiles-Aphanomyces_invadans.GI.673026426:0.01341)0.972:0.11683)0.938:0.08101)0.638:0.03968)0.8…
ISY1____	(((((Haptophyta-Chrysochromulina_polylepis.CCMP1757.17808:0.17504,(Haptophyta-Chrysochromulina_brevifilum.UTEX_LB_985.46349:0.14844,Haptophyta-Chrysochromulina_rotalis.UIO044.11634:0.13862)0.958:0.06761)0.794:0.06514,(Haptophyta-Pleurochrysis_carterae.CCMP645.5389:0.07221,(Haptophyta-Coccolithus_pelagicus.braarudi_PLY182g.26294:0.05685,Haptophyta-Calcidiscus_leptoporus.RCC1130.8327:0.06744)0.639:…
RBM8A___	((((Rhodophyta-Galdieria_sulphuraria.stig_48.Gs50390.2:0.0,candidate.gsul.stig_48.Gs50390:0.0):0.28896,(((Rhodophyta-Porphyridium_purpureum_contig_2500.1:0.10646,((Rhodophyta-Timspurckia_oligopyrenoides.MMETSP1172.1935_1:0.10717,(Alveolata-Perkinsus.GI.294939182:0.31553,(((Rhodophyta-Galdieria_sulphuraria.stig_45.Gs47930.1:0.0,candidate.gsul.stig_45.Gs47930:0.0):0.16972,(((Fungi-Coprinopsis_ciner…
GCFC1___	((((Stramenopiles-Albugo_laibachii.CCA20735:1.16324,Stramenopiles-Pythium_ultimum.G000871:0.94962)1.000:0.82167,Centramoebida-Acanthamoeba_castellanii.gi470376238:0.94224)0.839:0.12275,(((Rhizaria-Lotharella_oceanica_CCMP622.9670:0.14584,Rhizaria-Lotharella_globosa_LEX01.2660:0.11681)1.000:0.28296,(Rhizaria-Partenskyella_glossopodia_RCC365.48565:0.32207,Rhizaria-Bigelowiella_natans_85218_estExt_f…
NHP2L1__	(Metazoa-Saccoglossus_kowalevskii.GI.291242664:0.05744,(Metazoa-Helobdella_robusta.jgiHelro1_184927:0.09560,(Metazoa-Branchiostoma_floridae.GI.260824285:0.03252,(Metazoa-Takifugu_rubripes.GI.410896091:0.03456,((Metazoa-Homo_sapiens.GI.51317376:0.0,human_reference.NHP2L1:0.0):0.02946,Metazoa-Anolis_carolinensis.GI.327272552:0.04639)0.862:0.03294)0.726:0.00825)0.766:0.01332)0.509:0.01323,(((Metazoa…
SF3B14__	((((Haptophyta-Pavlova_sp.CCMP459.8863:0.05985,Haptophyta-Chrysochromulina_polylepis.CCMP1757.125969:0.00054)0.857:0.01471,Haptophyta-Scyphosphaera_apsteinii.RCC1455.106392:0.01456)0.000:0.00054,Haptophyta-Emiliania_huxleyi.EMIHUDRAFT_63012:0.00055)0.825:0.00054,Haptophyta-Chrysochromulina_rotalis.UIO044.32333:0.01465,((Stramenopiles-Ochromonas_sp.CCMP1393.74348_1:0.03116,(Glaucophyte-Cyanoptyche…
THOC4___	(Metazoa-Ciona_intestinalis.GI.459175584:0.50327,Metazoa-Metaseiulus_occidentalis.GI.391343173:0.53214,((Metazoa-Ixodes_scapularis.GI.241152158:0.31716,(Metazoa-Pediculus_humanus_corporis.GI.242003936:0.47536,Metazoa-Aedes_aegypti.GI.157108771:0.36581)0.014:0.07862)0.742:0.11411,(((Metazoa-Danio_rerio.GI.157311703:0.11386,((Metazoa-Homo_sapiens.GI.238776833:0.0,human_reference.THOC4:0.0):0.05301,…
#Galdieria phlegrea
C19orf29	((((Rhodophyta-Galdieria_sulphuraria.stig_58.Gs55990.1:0.44867,candidate.gphl.ctg_121.g62:0.19905)1.000:0.50564,((Rhodophyta-Rhodosorus_marinus.MMETSP0011_2.3672_1:0.00054,(Rhodophyta-Rhodosorus_marinus.MMETSP0011_2.1854_1:0.00054,Rhodophyta-Rhodosorus_marinus.CAMNT_0000966169:0.00584)0.781:0.00219)1.000:0.59437,(Rhodophyta-Chondrus_crispus_T00007876001:0.54917,Rhodophyta-Erythrolobus_australicus…
C1orf55_	((Alveolata-Vitrella_brassicaformis.Vbra5618:0.73146,Dinoflagellate-Oxyrrhis_marina.56221_1:0.95978)0.994:0.45435,(Rhodophyta-Rhodosorus_marinus.MMETSP0011_2.858_1:0.10581,Rhodophyta-Rhodosorus_marinus.MMETSP0315.44087_1:0.11994)1.000:0.93059,(((Cryptophyta-Rhodomonas_lens_RHODO.21451:0.49354,(Cryptophyta-Guillardia_theta.jgiGuith1.139359:0.65778,(Cryptophyta-Geminigera_sp_CaronLabIsolate.25091:0…
RBM5____	(((Rhodophyta-Rhodosorus_marinus.MMETSP0011_2.6198_1:0.19414,(Rhodophyta-Erythrolobus_australicus.MMETSP1353.1592_1:0.11336,Rhodophyta-Timspurckia_oligopyrenoides.MMETSP1172.3754_1:0.19099)0.916:0.11889)0.912:0.11315,(((Haptophyta-Coccolithus_pelagicus.braarudi_PLY182g.126794:0.08367,Haptophyta-Pleurochrysis_carterae.CCMP645.178716:0.06912)0.990:0.22925,(((Rhodophyta-Compsopogon_coeruleus.MMETSP0…
LUC7L___	((((Alveolata-Vitrella_brassicaformis.Vbra16237:0.67699,Alveolata-Theileria_parvaain_Muguga.GI.71030880:0.93966)0.901:0.24573,(Metazoa-Hydra_magnipapillata.GI.449671597:0.59050,((Metazoa-Daphnia_pulex.jgiDappu1_222176:0.20035,(Metazoa-Aedes_aegypti.GI.157120843:0.29023,(Metazoa-Acyrthosiphon_pisum.GI.209180429:0.25813,Metazoa-Nasonia_vitripennis.GI.345484155:0.17786)0.501:0.03093)0.943:0.05991)0.…
CDK11A__	(Viridiplantae-Arabidopsis_thaliana.GI.15220477:0.03709,Viridiplantae-Mimulus_guttatus.mgv1a001860m:0.04392,((Viridiplantae-Glycine_max.Glyma11g37270.2:0.02828,Viridiplantae-Glycine_max.Glyma05g27821.1:0.01353)0.775:0.00498,(((((Viridiplantae-Pyramimonas_parkeae.CCMP726.1436_1:0.0,Viridiplantae-Pyramimonas_parkeae.CCMP726.135169_1:0.0):0.20128,(((Metazoa-Amphimedon_queenslandica.GI.340383363:0.13…
ZNF207__	((((((((Rhodophyta-Rhodosorus_marinus.MMETSP0315.44007_1:0.74412,(Rhodophyta-Calliarthron_tuberculosum.ORF_9893_17:1.07619,(candidate.gphl.ctg_594.g278:0.72957,(Rhodophyta-Compsopogon_coeruleus.CAMNT_0027125907:0.00055,Rhodophyta-Compsopogon_coeruleus.MMETSP0312_397_1:0.24781)0.996:0.83675)0.331:0.08612)0.798:0.11828)0.929:0.19072,(Rhizaria-Elphidium_margaritaceum.MMETSP1385.17126:0.30787,(Rhizar…
AQR_____	(Metazoa-Daphnia_pulex.jgiDappu1_224167:0.07684,(Metazoa-Ixodes_scapularis.GI.241155973:0.09437,Metazoa-Acyrthosiphon_pisum.GI.193599062:0.11067)0.829:0.03057,((Metazoa-Tribolium_castaneum.GI.91085659:0.06073,(Metazoa-Pediculus_humanus_corporis.GI.242017285:0.04756,Metazoa-Nasonia_vitripennis.GI.156543431:0.05060)0.842:0.01949)0.954:0.03003,(Metazoa-Capitella_teleta.jgiCapca1_198998:0.08221,((Met…
THOC3___	((((Metazoa-Branchiostoma_floridae.GI.260828211:0.03982,(Metazoa-Hydra_magnipapillata.GI.449682848:0.16286,Metazoa-Nematostella_vectensis.GI.156365920:0.06101)0.934:0.04887)0.187:0.00424,(Metazoa-Takifugu_rubripes.GI.410929531:0.02531,((Metazoa-Homo_sapiens.GI.14150171:0.0,human_reference.ENSG00000051596:0.0):0.01788,Metazoa-Anolis_carolinensis.GI.327286502:0.00055)0.757:0.00454)0.999:0.09042)0.7…
SNRNP40_	(Metazoa-Saccoglossus_kowalevskii.GI.291239799:0.14052,((Metazoa-Strongylocentrotus_purpuratus.GI.72014208:0.17848,(Metazoa-Takifugu_rubripes.GI.410910804:0.05589,(Metazoa-Anolis_carolinensis.GI.327286701:0.09441,(Metazoa-Homo_sapiens.GI.115298668:0.0,human_reference.ENSG00000060688:0.0):0.01001)0.820:0.01611)0.990:0.08644)0.982:0.06884,(Metazoa-Lottia_gigantea.jgiLotgi1_202318:0.13317,(Metazoa-C…
U2AF2___	((Rhodophyta-Galdieria_sulphuraria.stig_18.Gs25050.1:0.59125,candidate.gphl.ctg_74.g32:0.19314)1.000:0.23213,((Rhodophyta-Chondrus_crispus_T00000040001:0.51332,((Rhodophyta-Erythrolobus_australicus.MMETSP1353.1592_1:0.24875,Rhodophyta-Timspurckia_oligopyrenoides.MMETSP1172.3754_1:0.31060)0.984:0.14275,Rhodophyta-Compsopogon_coeruleus.MMETSP0312_2453_1:0.46716)0.626:0.05858)0.350:0.04575,Rhodophyt…
DHX8____	(((Viridiplantae-Pyramimonas_parkeae.CCMP726.135505_1:0.07672,(Viridiplantae-Micromonas_pusilla_CCMP1545.GI.303277491:0.06525,Viridiplantae-Bathycoccus_prasinos.Bathy06g04330:0.07231)0.769:0.02410)0.986:0.04104,((Viridiplantae-Picochlorum_SE3.contig_16.g17:0.08773,Viridiplantae-Chlorella_variabilis_3584.IGS.gm_2_00080:0.04157)0.989:0.04447,(Viridiplantae-Aquilegia_coerulea.Aquca_084_00024.1:0.102…
PABPC1__	(((Metazoa-Ixodes_scapularis.GI.241831489:0.13807,(Metazoa-Ciona_intestinalis.GI.459182760:0.29319,(((Metazoa-Homo_sapiens.GI.208431833:0.0,Metazoa-Homo_sapiens.GI.208431836:0.0):0.03330,(Metazoa-Takifugu_rubripes.GI.410898224:0.03462,Metazoa-Anolis_carolinensis.GI.327285428:0.01660)0.828:0.01128)0.978:0.03143,((Metazoa-Takifugu_rubripes.GI.410904819:0.04666,((Metazoa-Homo_sapiens.GI.46367787:0.0…
FAM50A__	((((Rhizaria-Lotharella_amoebiformis_CCMP2058.15167:0.08913,(Rhizaria-Gymnochlora_sp_CCMP2014.11917:0.16677,Rhizaria-Chlorarachnion_reptans_CCCM449.15920:0.12901)0.210:0.02889)1.000:0.33737,((Stramenopiles-Aphanomyces_invadans.GI.673032382:0.49075,(Stramenopiles-Albugo_laibachii.CCA14907:0.31939,(Stramenopiles-Pythium_ultimum.G005562:0.21054,(Stramenopiles-Hyaloperonospora_arabidopsidis.HpaP80812…
SEC31B__	(((Centramoebida-Acanthamoeba_castellanii.gi470501073:0.20938,(((Viridiplantae-Picochlorum_SE3.contig_185.g630:0.18181,Viridiplantae-Bathycoccus_prasinos.Bathy16g00050:0.11005)0.698:0.01872,Viridiplantae-Ostreococcus_tauri.GI.308809714:0.13370)0.949:0.04502,((Viridiplantae-Arabidopsis_thaliana.GI.15227294:0.39137,((Viridiplantae-Selaginella_moellendorffii.GI.302798783:0.0,Viridiplantae-Selaginell…
GPATCH1_	((((Rhizaria-Lotharella_globosa_LEX01.22755:0.29214,((Rhizaria-Lotharella_amoebiformis_CCMP2058.4670:0.30286,Rhizaria-Gymnochlora_sp_CCMP2014.13494:0.24321)0.970:0.10509,(Rhizaria-Chlorarachnion_reptans_CCCM449.602:0.30149,Rhizaria-Norrisiella_sphaerica_BC52.48960:0.29462)0.579:0.06954)0.822:0.03612)1.000:0.82522,(((((((Metazoa-Lottia_gigantea.jgiLotgi1_218024:0.51742,Metazoa-Saccoglossus_kowalev…
XAB2____	(Metazoa-Lottia_gigantea.jgiLotgi1_236450:0.10282,Metazoa-Capitella_teleta.jgiCapca1_149139:0.11955,(((Metazoa-Strongylocentrotus_purpuratus.GI.390350970:0.10780,Metazoa-Saccoglossus_kowalevskii.GI.291225215:0.08796)0.881:0.01989,(((Metazoa-Homo_sapiens.GI.55770906:0.0,human_reference.ENSG00000076924:0.0):0.09871,(Metazoa-Danio_rerio.GI.113674131:0.07310,Metazoa-Anolis_carolinensis.GI.327264619:0…
SNRPA___	(((Metazoa-Homo_sapiens.GI.38149981:0.05738,Metazoa-Anolis_carolinensis.GI.327260920:0.01759)0.966:0.06638,(Metazoa-Takifugu_rubripes.GI.410917616:0.07474,Metazoa-Danio_rerio.GI.371874989:0.03614)0.945:0.06508)1.000:0.12214,((Metazoa-Helobdella_robusta.jgiHelro1_105398:0.22813,Metazoa-Lottia_gigantea.jgiLotgi1_121828:0.09210)0.883:0.04062,(Metazoa-Danio_rerio.GI.41054443:0.04835,(Metazoa-Anolis_c…
THOC1___	(((Fungi-Puccinia_graminis_f_sp_tritici_CRL_75-36-700-.GI.403166806:0.73015,((Fungi-Coprinopsis_cinerea_okayama7130.GI.299756494:0.10693,Fungi-Laccaria_bicolor_S238N-H82.GI.170084509:0.17328)1.000:0.61986,(Fungi-Ustilago.GI.71020959:0.53852,(Fungi-Phaeosphaeria_nodorum_SN15.GI.169610283:0.41527,((Fungi-Talaromyces.GI.242794188:0.15479,(Fungi-Paracoccidioides_sp_lutzii_Pb01.GI.295662084:0.08920,Fu…
SRRT____	((Stramenopiles-Aphanomyces_astaci.GI.698787548:0.50563,(Stramenopiles-Hyaloperonospora_arabidopsidis.HpaP812452:0.26821,(Stramenopiles-Albugo_laibachii.CCA17591:0.17988,Stramenopiles-Pythium_ultimum.G002315:0.18832)0.913:0.08228)0.909:0.14564)1.000:0.93969,((Rhizaria-Ammonia_sp.MMETSP1384.12577:0.24155,Rhizaria-Elphidium_margaritaceum.MMETSP1385.186918:0.25268)1.000:0.81794,(Rhizaria-Norrisiella…
SF3B2___	(((Stramenopiles-Blastocystis_hominis.GscopeV1.GSBLHT00003677001:0.41476,(Rhizaria-Chlorarachnion_reptans_CCCM449.14701:0.04104,Rhizaria-Norrisiella_sphaerica_BC52.1285:0.05376)1.000:0.31988)0.761:0.02536,(((Stramenopiles-Phaeodactylum_tricornutum_CCAP_.GI.219128040:0.10588,(Stramenopiles-Nitzschia_punctata.CCMP561.4402_1:0.13332,Stramenopiles-Amphora_coffeaeformis.CCMP127.2681_1:0.15889)0.253:0.…
HNRNPC__	((candidate.gphl.ctg_74.g32:0.03178,(Rhodophyta-Galdieria_sulphuraria.stig_18.Gs25050.1:0.03118,Rhodophyta-Chondrus_crispus_T00000040001:0.58355)0.140:0.04028)0.968:0.13864,(((Metazoa-Nasonia_vitripennis.GI.345490259:0.36318,Stramenopiles-Saccharina_japonica.SJ09394:0.23055)0.850:0.11447,(((((((Viridiplantae-Glycine_max.Glyma09g40121.1:0.66465,(Stramenopiles-Nannochloropsis_gaditana.Nga20188:0.14…
SRPK1___	(Metazoa-Helobdella_robusta.jgiHelro1_190406:0.15247,((Metazoa-Daphnia_pulex.jgiDappu1_303260:0.08202,Metazoa-Lottia_gigantea.jgiLotgi1_207425:0.10718)0.948:0.04567,((Metazoa-Branchiostoma_floridae.GI.260810551:0.0,Metazoa-Branchiostoma_floridae.GI.260799579:0.0):0.10711,((Metazoa-Takifugu_rubripes.GI.410898968:0.05188,Metazoa-Danio_rerio.GI.326669880:0.04227)0.999:0.08728,((Metazoa-Danio_rerio.G…
CDC5L___	(((((Stramenopiles-Thalassiothrix_antarctica.L6_D1.1019_1:0.62515,Stramenopiles-Chaetoceros_debilis.MM31A.45813_1:0.73004)0.959:0.29100,(Stramenopiles-Ditylum_brightwellii.GSO104.6079_1:0.77144,Stramenopiles-Extubocellulus_spinifer.CCMP396.209901_1:0.99473)0.768:0.13899)0.987:0.27522,(Stramenopiles-Pteridomonas_danica.PT_15091_1:0.90514,Stramenopiles-Ditylum_brightwellii.GSO104.3459_1:1.68471)0.0…
HNRNPM__	((Alveolata-Blepharisma_japonicum.R1072.2845_1:0.47093,(Rhodophyta-Galdieria_sulphuraria.stig_29.Gs35400.1:0.17539,candidate.gphl.ctg_276.g188:0.11198)0.999:0.53108)0.982:0.32019,((Metazoa-Nematostella_vectensis.GI.156396829:0.27268,(((Metazoa-Ciona_intestinalis.GI.198428195:0.36427,(Metazoa-Capitella_teleta.jgiCapca1_221771:0.20422,(Metazoa-Helobdella_robusta.jgiHelro1_189732:0.36201,Metazoa-Ixo…
SF3A1___	(((Metazoa-Branchiostoma_floridae.GI.260793707:0.00054,Metazoa-Branchiostoma_floridae.GI.260820991:0.00650)0.999:0.15124,((Metazoa-Homo_sapiens.GI.5032087:0.0,human_reference.ENSG00000099995:0.0):0.01843,Metazoa-Anolis_carolinensis.GI.327284313:0.04965)0.981:0.09155)0.905:0.05403,((Metazoa-Lottia_gigantea.jgiLotgi1_190371:0.14577,Metazoa-Capitella_teleta.jgiCapca1_220618:0.17091)0.818:0.06028,(Me…
SNRPD3__	((Centramoebida-Acanthamoeba_castellanii.gi470377432:0.25889,(Mycetozoa-Dictyostelium_discoideum_AX4.GI.111226987:0.31010,((Metazoa-Mnemiopsis_leidyi.ML051336a:0.13291,(((Metazoa-Saccoglossus_kowalevskii.GI.291235317:0.04827,(Metazoa-Danio_rerio.GI.41054297:0.00054,(Metazoa-Homo_sapiens.GI.4759160:0.0,human_reference.ENSG00000100028:0.0):0.01072)0.930:0.04682)0.229:0.01434,((Metazoa-Daphnia_pulex…
DGCR14__	((((Glaucophyte-Cyanophora_paradoxa37844.gene0.0:0.60665,(Glaucophyte-Gloeochaete_witrockiana.SAG46.84.MMETSP0308_2468_1:0.34966,Glaucophyte-Cyanoptyche-gloeocystis_SAG4.97.MMETSP1086.4340_1:0.49016)0.622:0.10673)0.888:0.17861,((Rhizaria-Partenskyella_glossopodia_RCC365.67115:0.11338,(Rhizaria-Norrisiella_sphaerica_BC52.4629:0.21780,(Rhizaria-Lotharella_globosa_CCCM811.4846:0.17262,(Rhizaria-Loth…
TFIP11__	(((Alveolata-Protocruzia_adherens.Boccale.48937_1:0.65461,Alveolata-Climacostomum_virens.W-24.4697_1:1.16230)0.826:0.12833,((Viridiplantae-Mimulus_guttatus.mgv1a003157m:2.36071,Viridiplantae-Coccomyxa_subellipsoidea_2328.Genemark1.6364_g:1.61955)0.927:1.10917,((Dinoflagellate-Crypthecodinium_cohnii.Seligo.195550:0.27269,(Dinoflagellate-Togula_jolla.CCCM725.46085_1:0.24003,(Dinoflagellate-Karenia-…
THOC5___	((Rhodophyta-Compsopogon_coeruleus.MMETSP0312_27719_1:1.56091,Rhodophyta-Calliarthron_tuberculosum.ORF_5751_73:1.68502)0.963:0.47534,((((Cryptophyta-Guillardia_theta.jgiGuith1.104200:0.43056,Cryptophyta-Hemiselmis_viresens.PCC157.30982:0.48915)0.129:0.12779,(Cryptophyta-Rhodomonas_abbreviata.CaronLabIsolate.3207:0.14379,Cryptophyta-Rhodomonas_lens_RHODO.13395:0.13033)0.994:0.19968)0.750:0.06014,C…
PHF5A___	(Metazoa-Helobdella_robusta.jgiHelro1_186106:0.01998,((Metazoa-Branchiostoma_floridae.GI.260801040:0.0,Metazoa-Saccoglossus_kowalevskii.GI.291242379:0.0):0.00053,(((Metazoa-Nematostella_vectensis.GI.156357018:0.00973,(Metazoa-Amphimedon_queenslandica.GI.340373915:0.00980,Metazoa-Trichoplax_adhaerens.GI.196013456:0.00970)0.000:0.00055)0.848:0.00982,Metazoa-Strongylocentrotus_purpuratus.GI.72032358…
RBM23___	(Rhizaria-Chlorarachnion_reptans_CCCM449.7058:0.39482,((Rhodophyta-Chondrus_crispus_T00006525001:0.30923,Rhodophyta-Calliarthron_tuberculosum.ORF_CLC_contig_122201_6:0.30752)0.990:0.17952,(((Rhodophyta-Galdieria_sulphuraria.stig_49.Gs50650.1:0.04479,candidate.gphl.ctg_814.g468:0.02400)0.997:0.14305,(Rhodophyta-Compsopogon_coeruleus.CAMNT_0027133055:0.23600,Rhodophyta-Rhodosorus_marinus.MMETSP0011…
PRMT5___	(((Rhizaria-Norrisiella_sphaerica_BC52.24997:0.30904,Rhizaria-Chlorarachnion_reptans_CCCM449.4821:0.33790)0.998:0.42096,(((((Rhodophyta-Calliarthron_tuberculosum.ORF_2620_23:0.10915,Rhodophyta-Chondrus_crispus_T00000212001:0.14561)1.000:0.18764,(Rhodophyta-Compsopogon_coeruleus.MMETSP0312_30651_1:0.27375,Rhodophyta-Rhodosorus_marinus.Contig161:0.33471)0.236:0.05398)0.995:0.13272,(Rhodophyta-Galdi…
SNW1____	(((Viridiplantae-Klebsormidium_flaccidum.kfl00083_0210:0.11707,((Viridiplantae-Oryza_sativa_Japonica_Group.GI.115448809:0.07803,((((Viridiplantae-Glycine_max.Glyma01g01190.2:0.06257,Viridiplantae-Arabidopsis_thaliana.GI.18411393:0.12869)0.826:0.01321,Viridiplantae-Vitis_vinifera.GI.225445124:0.02660)0.890:0.01026,Viridiplantae-Mimulus_guttatus.mgv1a003163m:0.09941)0.185:0.00384,Viridiplantae-Aqui…
PNN_____	(Metazoa-Hydra_magnipapillata.GI.221114357:1.14192,(Metazoa-Stylophora_pistillata_13890:0.32376,Metazoa-Nematostella_vectensis.GI.156392570:0.36363)0.978:0.24003,(((Metazoa-Branchiostoma_floridae.GI.260831558:0.85677,((Metazoa-Anolis_carolinensis.GI.327259220:0.14990,(Metazoa-Homo_sapiens.GI.33356174:0.00214,human_reference.ENSG00000100941:0.00053)0.994:0.11398)0.997:0.16397,(Metazoa-Danio_rerio.…
PRPF6___	(Metazoa-Branchiostoma_floridae.GI.260788069:0.11777,(Metazoa-Ciona_intestinalis.GI.459177447:0.20460,(Metazoa-Danio_rerio.GI.326678994:0.00685,(Metazoa-Anolis_carolinensis.GI.327271921:0.00624,(Metazoa-Homo_sapiens.GI.40807485:0.0,human_reference.ENSG00000101161:0.0):0.02271)0.779:0.00608)0.998:0.06529)0.899:0.03584,((Metazoa-Lottia_gigantea.jgiLotgi1_141173:0.09704,Metazoa-Capitella_teleta.jgiC…
CRNKL1__	((((Viridiplantae-Physcomitrella_patens_patens.GI.168016027:0.86738,((Rhodophyta-Galdieria_sulphuraria.stig_60.Gs56860.1:0.61144,candidate.gphl.ctg_138.g47:0.95251)0.998:0.67163,Cryptophyta-Hemiselmis_andersenii.CCMP644.25926:0.81843)0.832:0.21528)0.901:0.16040,(Rhodophyta-Porphyra_umbilicalis.esisotig04798:0.91507,Haptophyta-Pavlova_sp.CCMP459.98474:1.10137)0.243:0.12955)0.825:0.09564,(((((Stram…
NKAP____	((Mycetozoa-Dictyostelium_discoideum_AX4.GI.66824985:0.29078,Centramoebida-Acanthamoeba_castellanii.gi470444070:0.18057)0.901:0.08777,((((Fungi-Ustilago.GI.71021823:0.66574,((((Rhodophyta-Calliarthron_tuberculosum.ORF_13353_38:0.22718,Rhodophyta-Chondrus_crispus_T00003228001:0.18258)0.895:0.12175,(Rhodophyta-Porphyridium_purpureum_contig_4410.22:0.60216,Rhodophyta-Timspurckia_oligopyrenoides.CAMN…
HTATSF1_	((Glaucophyte-Cyanophora_paradoxa37597.gene0.4:0.38614,Glaucophyte-Gloeochaete_witrockiana.SAG46.84.MMETSP0308_3844_1:0.50358)0.385:0.10972,((Rhizaria-Norrisiella_sphaerica_BC52.53560:0.16806,Rhizaria-Bigelowiella_natans_86239_estExt_fgenesh1_pg.C_90082:0.33565)1.000:0.45388,((Stramenopiles-Chaetoceros_debilis.MM31A.13736_1:1.01720,(Stramenopiles-Albugo_laibachii.CCA24162:0.37434,(Stramenopiles-P…
SNRNP70_	((Viridiplantae-Selaginella_moellendorffii.GI.302791513:0.52627,(Viridiplantae-Klebsormidium_flaccidum.kfl00560_0020:0.38338,(Viridiplantae-Oryza_sativa_Japonica_Group.GI.115480914:0.33327,(Viridiplantae-Arabidopsis_thaliana.GI.15229825:0.45537,(Viridiplantae-Glycine_max.Glyma11g07200.1:0.17655,(Viridiplantae-Aquilegia_coerulea.Aquca_007_00186.1:0.29257,Viridiplantae-Vitis_vinifera.GI.225430786:0…
SF3A2___	(Metazoa-Strongylocentrotus_purpuratus.GI.115764755:0.12686,(Metazoa-Branchiostoma_floridae.GI.260795269:0.09604,(Metazoa-Saccoglossus_kowalevskii.GI.291222755:0.05788,((Metazoa-Lottia_gigantea.jgiLotgi1_131897:0.07021,Metazoa-Capitella_teleta.jgiCapca1_168698:0.06319)0.917:0.03869,(Metazoa-Pediculus_humanus_corporis.GI.242022601:0.06099,(Metazoa-Tribolium_castaneum.GI.91080581:0.08896,Metazoa-Ix…
CCDC130_	(((((Centramoebida-Acanthamoeba_castellanii.gi470393576:0.38261,(((Viridiplantae-Dunaliella_tertiolecta.CCMP1320.7182_1:0.51699,(Haptophyta-Chrysochromulina_brevifilum.UTEX_LB_985.6482:0.52926,(Haptophyta-Pavlova_lutheri.RCC1537.5571:0.16035,(Haptophyta-Pavlova_sp.CCMP459.39562:0.33448,Haptophyta-Pavlova_gyrans.CCMP608.28412:0.31087)0.649:0.07159)1.000:0.40800)0.823:0.09338)0.660:0.09041,((Viridi…
FAM32A__	((Centramoebida-Acanthamoeba_castellanii.gi470425098:0.60443,(Centramoebida-Acanthamoeba_castellanii.gi470516965:0.62203,(((Rhodophyta-Timspurckia_oligopyrenoides.CAMNT_0024639183:0.56673,(Rhodophyta-Rhodosorus_marinus.MMETSP0315.4991_1:0.15693,Rhodophyta-Rhodosorus_marinus.MMETSP0011_2.7449_1:0.00177)0.955:0.23932)0.807:0.10344,(Rhodophyta-Compsopogon_coeruleus.MMETSP0312_1398_1:0.68912,(Rhodoph…
PRPF31__	(Rhodophyta-Rhodosorus_marinus.MMETSP0011_2.6647_1:0.25343,(Rhodophyta-Compsopogon_coeruleus.CAMNT_0027147533:0.31443,(Rhodophyta-Porphyridium_purpureum_contig_496.10:0.24940,Rhodophyta-Timspurckia_oligopyrenoides.MMETSP1172.3805_1:0.22029)0.999:0.13984)0.821:0.03381,((((((Stramenopiles-Ochromonas_sp.CCMP1393.64629_1:0.35816,(Stramenopiles-Aurantiochytrium_limacinum.jgiAurli1_44080:0.28864,((Stra…
LSM5____	(Metazoa-Hydra_magnipapillata.GI.221118892:0.11407,(Metazoa-Helobdella_robusta.jgiHelro1_71969:0.07181,Metazoa-Ciona_intestinalis.GI.198425042:0.00053)0.793:0.01722,((Metazoa-Daphnia_pulex.jgiDappu1_230679:0.00055,(Metazoa-Nasonia_vitripennis.GI.156555736:0.05615,Metazoa-Lottia_gigantea.jgiLotgi1_167341:0.11362)0.906:0.00055)0.744:0.01798,(((Metazoa-Homo_sapiens.GI.6912488:0.0,human_reference.ENS…
DDX5____	((Viridiplantae-Klebsormidium_flaccidum.kfl00173_0040:0.15863,((Viridiplantae-Glycine_max.Glyma08g20670.1:0.07372,Viridiplantae-Arabidopsis_thaliana.GI.15221998:0.11510)1.000:0.17585,(Viridiplantae-Physcomitrella_patens_patens.GI.168021119:0.08196,Viridiplantae-Selaginella_moellendorffii.GI.302782315:0.16849)0.847:0.02856)0.933:0.05479)0.989:0.10719,((Viridiplantae-Chlamydomonas_reinhardtii.GI.15…
EFTUD2__	(Metazoa-Branchiostoma_floridae.GI.260804075:0.08529,((Metazoa-Danio_rerio.GI.169646399:0.04187,((Metazoa-Homo_sapiens.GI.385298678:0.0,human_reference.ENSG00000108883:0.0):0.00943,Metazoa-Anolis_carolinensis.GI.327275796:0.00602)0.984:0.02229)1.000:0.05505,(Metazoa-Strongylocentrotus_purpuratus.GI.390339971:0.13839,Metazoa-Saccoglossus_kowalevskii.GI.291225920:0.07697)0.908:0.02041)0.336:0.01671…
DHX15___	((Rhodophyta-Pyropia_yezoensis.ctg1079_g129:0.01178,Rhodophyta-Porphyra_umbilicalis.esisotig04511:0.01024)1.000:0.15629,(((Rhodophyta-Chondrus_crispus_T00006250001:0.10321,Rhodophyta-Calliarthron_tuberculosum.ORF_19191_115:0.06644)1.000:0.06862,(Rhodophyta-Compsopogon_coeruleus.MMETSP0312_4082_1:0.09497,Rhodophyta-Rhodosorus_marinus.MMETSP0011_2.5286_1:0.05740)0.006:0.01225)0.915:0.02107,((candid…
HSPA8___	(((Metazoa-Ciona_intestinalis.GI.198420813:0.06108,Metazoa-Branchiostoma_floridae.GI.260816519:0.05336)0.849:0.01059,(Metazoa-Daphnia_pulex.jgiDappu1_256736:0.05946,Metazoa-Helobdella_robusta.jgiHelro1_186840:0.06429)0.141:0.00800)0.753:0.00962,Metazoa-Saccoglossus_kowalevskii.GI.291227455:0.05563,(Metazoa-Trichoplax_adhaerens.GI.196013524:0.07954,(((Metazoa-Danio_rerio.GI.18858871:0.05206,(Metaz…
SRSF9___	(((Stramenopiles-Saccharina_japonica.SJ09394:0.66659,((((Glaucophyte-Cyanophora_paradoxa11589.gene0.0:1.06197,((((Viridiplantae-Chlorella_variabilis_5028.estExt_fgenesh3_pg.C_240084:0.21648,Viridiplantae-Picochlorum_SE3.contig_29.g104:0.17005)0.889:0.08950,(Metazoa-Ixodes_scapularis.GI.241831489:0.30208,Glaucophyte-Gloeochaete_witrockiana.SAG46.84.MMETSP0308_161896_1:0.38389)0.645:0.07250)0.182:0…
QKI_____	((Viridiplantae-Picochlorum_SE3.contig_176.g888:0.17098,(Viridiplantae-Bathycoccus_prasinos.Bathy18g01380:0.47401,(Viridiplantae-Micromonas_pusilla_CCMP1545.GI.303284145:0.13644,Viridiplantae-Mantoniella_antarctica.SL175.20845_1:0.10798)0.577:0.06234)0.891:0.12269)0.971:0.15352,(Stramenopiles-Ectocarpus_siliculosus.GI.298712096:0.23591,((Stramenopiles-Aphanomyces_invadans.GI.673033068:0.01494,Str…
PRPF4B__	((Metazoa-Saccoglossus_kowalevskii.GI.291243503:0.10873,((Metazoa-Helobdella_robusta.jgiHelro1_76744:0.16478,Metazoa-Capitella_teleta.jgiCapca1_157727:0.09888)0.629:0.04230,Metazoa-Lottia_gigantea.jgiLotgi1_191489:0.08864)0.052:0.02113)0.521:0.02356,(Metazoa-Trichoplax_adhaerens.GI.196003334:0.11249,(Metazoa-Amphimedon_queenslandica.GI.340382983:0.00545,Metazoa-Amphimedon_queenslandica.GI.3403850…
PPWD1___	((Stramenopiles-Phytophthora_sojae.jgiPhyso1_1.108214:0.05047,Stramenopiles-Pythium_ultimum.G000313:0.03405)0.996:0.11470,(Stramenopiles-Amphiprora_sp.782_1:0.20043,Stramenopiles-Nitzschia_punctata.CCMP561.99706_1:0.04475)0.886:0.03966,((Haptophyta-Pavlova_sp.CCMP459.97441:0.16199,((Glaucophyte-Cyanoptyche-gloeocystis_SAG4.97.MMETSP1086.58367_1:0.10315,Glaucophyte-Gloeochaete_witrockiana.SAG46.84…
NCBP2___	((((Rhodophyta-Galdieria_sulphuraria.stig_28.Gs35140.1:0.43039,candidate.gphl.ctg_197.g97:0.32095)0.956:0.30382,Rhizaria-Reticulomyxa_filosa.gi_569404483:0.65721)0.924:0.21952,((((Alveolata-Climacostomum_virens.W-24.4757_1:0.87561,((Fungi-Podospora_anserina_S_mat_.GI.171686972:0.16693,Fungi-Chaetomium_globosum_CBS_148.51.GI.116191833:0.17223)0.972:0.35124,(Fungi-Candida_albicans_SC5314.GI.6849157…
SF3B1___	((Mycetozoa-Dictyostelium_discoideum_AX4.GI.66819451:0.25855,Centramoebida-Acanthamoeba_castellanii.gi470442900:0.10886)0.902:0.02745,(((((Metazoa-Capitella_teleta.jgiCapca1_154841:0.07309,Metazoa-Lottia_gigantea.jgiLotgi1_199416:0.03689)1.000:0.04336,((Metazoa-Danio_rerio.GI.68366436:0.01716,((Metazoa-Homo_sapiens.GI.54112117:0.0,human_reference.ENSG00000115524:0.0):0.00310,Metazoa-Anolis_caroli…
SRSF7___	((Centramoebida-Acanthamoeba_castellanii.gi470449949:1.48210,((((((Alveolata-Paramecium_tetraureliaain_d4-2.GI.145482781:0.29270,Alveolata-Paramecium_tetraureliaain_d4-2.GI.145540329:0.17336)0.997:0.36598,Alveolata-Paramecium_tetraureliaain_d4-2.GI.145516903:0.59637)0.973:0.25433,(Mycetozoa-Dictyostelium_discoideum_AX4.GI.166240346:0.90757,(Alveolata-Protocruzia_adherens.Boccale.2738_1:0.00278,Al…
BCAS2___	((Stramenopiles-Pteridomonas_danica.PT_4869_1:0.60122,(Stramenopiles-Saccharina_japonica.SJ22447:0.36707,Stramenopiles-Vaucheria_litorea.CCMP2940.4430_1:0.56771)0.932:0.18274)0.952:0.22964,((Mycetozoa-Dictyostelium_discoideum_AX4.GI.166240418:0.63481,(Rhizaria-Norrisiella_sphaerica_BC52.973:0.12510,(Rhizaria-Lotharella_oceanica_CCMP622.9005:0.13866,Rhizaria-Partenskyella_glossopodia_RCC365.44053:…
PRPF3___	(((Centramoebida-Acanthamoeba_castellanii.gi470459835:0.43747,Glaucophyte-Gloeochaete_witrockiana.SAG46.84.MMETSP0308_18060_1:0.21911)0.772:0.03663,(Alveolata-Tetrahymena_thermophila.GI.118400295:0.40180,(Alveolata-Vitrella_brassicaformis.Vbra7888:0.28010,((Dinoflagellate-Karenia-brevis_SP1.34554:0.04107,(Dinoflagellate-Noctiluca_scintillan.63994_1:0.04679,Dinoflagellate-Karlodinium_micrum_CCMP22…
SYF2____	(((Rhodophyta-Rhodosorus_marinus.MMETSP0011_2.13657_1:0.48890,(Rhodophyta-Galdieria_sulphuraria.stig_29.Gs35690.1:0.20736,candidate.gphl.ctg_276.g162:0.13357)0.995:0.47002)0.969:0.29479,(((Viridiplantae-Klebsormidium_flaccidum.kfl00005_0190:0.19085,((Viridiplantae-Physcomitrella_patens_patens.GI.168005935:0.14094,(Viridiplantae-Oryza_sativa_Japonica_Group.GI.115469904:0.06230,(((Viridiplantae-Mim…
RBBP6___	(((Alveolata-Pseudokeronopsis_sp.OXSARD2.1701_1:0.58694,((((((((Metazoa-Saccoglossus_kowalevskii.GI.291235337:0.29038,(Metazoa-Branchiostoma_floridae.GI.260808269:0.12396,Metazoa-Strongylocentrotus_purpuratus.GI.390347108:0.46873)0.000:0.00054)0.818:0.06143,((Metazoa-Anolis_carolinensis.GI.327287916:0.21761,Metazoa-Homo_sapiens.GI.15147333:0.09549)0.993:0.11079,(Metazoa-Danio_rerio.GI.326671283:0…
SMU1____	((Metazoa-Lottia_gigantea.jgiLotgi1_198443:0.08099,Metazoa-Capitella_teleta.jgiCapca1_225878:0.10685)0.929:0.03222,Metazoa-Strongylocentrotus_purpuratus.GI.72076365:0.14456,((Metazoa-Ciona_intestinalis.GI.198437851:0.12141,((((Metazoa-Mnemiopsis_leidyi.ML073274a:0.26020,(((((((((Rhodophyta-Galdieria_sulphuraria.stig_5.Gs08980.1:0.24009,candidate.gphl.ctg_138.g107:0.16212)0.762:0.12644,(Rhodophyta…
WDR83___	(((Rhodophyta-Galdieria_sulphuraria.stig_12.Gs18330.1:0.19384,candidate.gphl.ctg_246.g108:0.15862)1.000:1.39065,Mycetozoa-Dictyostelium_discoideum_AX4.GI.66807047:0.96256)0.623:0.14762,(((((Viridiplantae-Pyramimonas_parkeae.CCMP726.129184_1:0.47258,(Viridiplantae-Klebsormidium_flaccidum.kfl00001_0450:0.25290,(Viridiplantae-Selaginella_moellendorffii.GI.302819951:0.25205,(Viridiplantae-Aquilegia_c…
SRSF6___	(((((Rhodophyta-Chondrus_crispus_T00001617001:0.63990,Rhodophyta-Compsopogon_coeruleus.MMETSP0312_31202_1:1.04327)0.748:0.14948,(candidate.gphl.ctg_1669.g651:0.25733,Rhodophyta-Galdieria_sulphuraria.stig_9.Gs15060.1:0.31629)1.000:0.52129)0.022:0.10293,((Viridiplantae-Klebsormidium_flaccidum.kfl00903_0030:0.39965,((((Viridiplantae-Glycine_max.Glyma16g02500.1:0.25066,(Viridiplantae-Mimulus_guttatus…
RNF113A_	(((Metazoa-Saccoglossus_kowalevskii.GI.291238839:0.15946,Metazoa-Trichoplax_adhaerens.GI.195999686:0.26184)0.649:0.06228,((Metazoa-Mnemiopsis_leidyi.ML010516a:0.43069,(Metazoa-Amphimedon_queenslandica.GI.340378683:0.41065,(Centramoebida-Acanthamoeba_castellanii.gi470439260:0.69808,((((Haptophyta-Chrysoculter_rhomboideus.RCC1486.26732:0.22254,(Haptophyta-Pavlova_sp.CCMP459.86934:0.16209,Haptophyta…
THOC2___	((Glaucophyte-Cyanophora_paradoxa7053.gene0.0:0.77139,(Rhizaria-Lotharella_globosa_LEX01.3107:0.35199,Rhizaria-Lotharella_amoebiformis_CCMP2058.11419:0.30569)1.000:0.54370)0.960:0.15558,(((Haptophyta-Exanthemachrysis_gayraliae.RCC1523.43991:0.30340,(Haptophyta-Exanthemachrysis_gayraliae.RCC1523.25415:0.33082,(Haptophyta-Pavlova_lutheri.RCC1537.2793:0.40205,(Haptophyta-Pavlova_gyrans.CCMP608.26410…
SNRPD2__	((Haptophyta-Chrysochromulina_ericina.CCMP281.42758:0.03244,(Haptophyta-Pavlova_gyrans.CCMP608.24244:0.06048,(Haptophyta-Phaeocystis_antarctica.CCMP1374.694:0.06403,(Haptophyta-Scyphosphaera_apsteinii.RCC1455.11549:0.02877,Haptophyta-Coccolithus_pelagicus.braarudi_PLY182g.7520:0.03163)0.803:0.02185)0.850:0.02230)0.345:0.01118)0.720:0.00947,((Rhizaria-Chlorarachnion_reptans_CCCM449.180:0.21189,Vir…
SNRPB___	((Stramenopiles-Blastocystis_hominis.GscopeV1.GSBLHT00003352001:0.19327,(((Stramenopiles-Saprolegnia_diclina_VS20.GI.669152200:0.01972,Stramenopiles-Aphanomyces_astaci.GI.698797796:0.03806)0.945:0.06817,(Stramenopiles-Albugo_laibachii.CCA25247:0.05976,(Stramenopiles-Hyaloperonospora_arabidopsidis.HpaP804969:0.03867,(Stramenopiles-Pythium_ultimum.G009062:0.03433,Stramenopiles-Phytophthora_infestan…
RBM42___	((((((((((((Rhodophyta-Compsopogon_coeruleus.MMETSP0312_4151_1:0.31617,(Rhodophyta-Rhodosorus_marinus.MMETSP0315.43807_1:0.50038,Rhodophyta-Porphyridium_purpureum_contig_3437.1:0.26834)0.679:0.09438)0.199:0.06961,(Rhodophyta-Erythrolobus_australicus.MMETSP1353.11041_1:0.15963,Rhodophyta-Calliarthron_tuberculosum.ORF_7459_67:0.33201)0.923:0.12544)0.983:0.34046,Rhodophyta-Galdieria_sulphuraria.stig…
LSM7____	(((Metazoa-Ixodes_scapularis.GI.241244292:0.10941,Metazoa-Acyrthosiphon_pisum.GI.240848877:0.15201)0.789:0.03192,((Metazoa-Nematostella_vectensis.GI.156383890:0.06075,((Alveolata-Toxoplasma_gondii_ME49.GI.237839969:0.27139,(Haptophyta-Phaeocystis_antarctica.Caron_Lab.38284:0.10599,Haptophyta-Chrysochromulina_polylepis.CCMP1757.128435:0.00055)0.878:0.12098)0.897:0.13256,((Stramenopiles-Ectocarpus_…
LSM4____	((Metazoa-Tribolium_castaneum.GI.91084013:0.00055,(Metazoa-Acyrthosiphon_pisum.GI.253735672:0.08042,Metazoa-Daphnia_pulex.jgiDappu1_218645:0.00055)0.826:0.01543)0.000:0.00054,(Metazoa-Pediculus_humanus_corporis.GI.242007513:0.03522,(Metazoa-Ciona_intestinalis.GI.198436639:0.00055,(Metazoa-Capitella_teleta.jgiCapca1_200433:0.03124,Metazoa-Lottia_gigantea.jgiLotgi1_216578:0.00055)0.881:0.01560)1.00…
PPIL4___	((Stramenopiles-Amphiprora_sp.782_1:0.25002,Stramenopiles-Nitzschia_punctata.CCMP561.99706_1:0.06107)0.878:0.04476,((((Alveolata-Protocruzia_adherens.Boccale.11715_1:0.32909,Rhodophyta-Rhodosorus_marinus.MMETSP0011_2.4077_1:0.19593)0.881:0.06781,((((Viridiplantae-Aquilegia_coerulea.Aquca_027_00431.1:0.01567,(Viridiplantae-Selaginella_moellendorffii.GI.302756915:0.03195,Viridiplantae-Physcomitrell…
KHDRBS3_	(Viridiplantae-Glycine_max.Glyma09g40820.1:0.00868,((Viridiplantae-Aquilegia_coerulea.Aquca_016_00431.1:0.04323,((Viridiplantae-Oryza_sativa_Japonica_Group.GI.115456169:0.10788,(Viridiplantae-Glycine_max.Glyma11g31530.1:0.05146,(Viridiplantae-Mimulus_guttatus.mgv1a007711m:0.04641,(((Glaucophyte-Cyanoptyche-gloeocystis_SAG4.97.MMETSP1086.17404_1:0.26229,Glaucophyte-Gloeochaete_witrockiana.SAG46.84…
SNRPA1__	(((Metazoa-Daphnia_pulex.jgiDappu1_60299:0.22050,((((Cryptophyta-Chroomonas_mesostigmatica.CCMP1168.14120:0.15986,(Cryptophyta-Geminigera_cryophila.CCMP2564.36059:0.13901,(Cryptophyta-Cryptomonas_paramecium.CCAP977-2a.625:0.14235,Cryptophyta-Guillardia_theta.jgiGuith1.160273:0.07174)0.220:0.04492)0.661:0.04137)0.999:0.21453,((Haptophyta-Chrysochromulina_brevifilum.UTEX_LB_985.65042:0.17409,((Hapt…
TOE1____	(Viridiplantae-Mimulus_guttatus.mgv1a002009m:0.44768,((Viridiplantae-Mimulus_guttatus.mgv1a018823m:0.62725,Viridiplantae-Mimulus_guttatus.mgv1a004541m:0.38289)0.996:0.26157,(Viridiplantae-Vitis_vinifera.GI.359481238:0.37284,Viridiplantae-Arabidopsis_thaliana.GI.79597803:0.32668)0.167:0.08458)0.686:0.10266,(((Viridiplantae-Vitis_vinifera.GI.359486339:0.69515,((Viridiplantae-Glycine_max.Glyma16g060…
CTNNBL1_	((Metazoa-Ixodes_scapularis.GI.241174113:0.17865,(Metazoa-Daphnia_pulex.jgiDappu1_304369:0.25536,((Metazoa-Schistosoma_mansoni.GI.256052841:0.60672,(((Alveolata-Protocruzia_adherens.Boccale.25264_1:0.69752,(Rhodophyta-Galdieria_sulphuraria.stig_39.Gs42940.1:0.39792,candidate.gphl.ctg.113_39553_41082_F:0.35187)1.000:0.52518)0.886:0.17060,Mycetozoa-Dictyostelium_discoideum_AX4.GI.66801065:0.71376)0…
SRRM1___	(Glaucophyte-Gloeochaete_witrockiana.SAG46.84.MMETSP0308_166936_1:0.39108,((((Stramenopiles-Saprolegnia_diclina_VS20.GI.669147950:0.08313,(Stramenopiles-Aphanomyces_invadans.GI.673021846:0.02117,Stramenopiles-Aphanomyces_astaci.GI.698803618:0.03798)0.949:0.08954)0.983:0.16860,(Stramenopiles-Albugo_laibachii.CCA22294:0.20496,Stramenopiles-Pythium_ultimum.G006871:0.14895)0.912:0.09792)0.966:0.13679…
RBMX2___	((Rhodophyta-Rhodosorus_marinus.MMETSP0011_2.12873_1:0.76529,((Metazoa-Strongylocentrotus_purpuratus.GI.390352150:0.39086,(Metazoa-Branchiostoma_floridae.GI.260834392:0.66511,(Metazoa-Anolis_carolinensis.GI.327284806:0.24869,((Metazoa-Takifugu_rubripes.GI.410929842:0.29898,(Metazoa-Homo_sapiens.GI.118600973:0.0,human_reference.ENSG00000134597:0.0):0.34538)0.411:0.09707,Metazoa-Danio_rerio.GI.6844…
PRPF38A_	(((Rhodophyta-Rhodosorus_marinus.CAMNT_0000974965:0.27269,(Rhodophyta-Galdieria_sulphuraria.stig_58.Gs55940.1:0.10402,candidate.gphl.ctg_121.g56:0.06185)0.998:0.23654)0.958:0.15871,Viridiplantae-Picochlorum_SE3.contig_126.g564:0.38837)0.802:0.06743,(Rhizaria-Elphidium_margaritaceum.MMETSP1385.13204:0.29556,((Rhizaria-Lotharella_globosa_LEX01.16076:0.07441,Rhizaria-Partenskyella_glossopodia_RCC365…
PRPF4___	(((Metazoa-Mnemiopsis_leidyi.ML128418a:0.33968,Metazoa-Strongylocentrotus_purpuratus.GI.72110055:0.16421)0.084:0.06368,(Metazoa-Ciona_intestinalis.GI.198422965:0.20616,Metazoa-Branchiostoma_floridae.GI.260791637:0.10721)0.938:0.07144)0.829:0.04189,((Metazoa-Nematostella_vectensis.GI.156390600:0.19401,(Centramoebida-Acanthamoeba_castellanii.gi470511066:0.18878,((((Stramenopiles-Blastocystis_homini…
NCBP1___	(Haptophyta-Chrysochromulina_ericina.CCMP281.3330:1.60334,((((Viridiplantae-Klebsormidium_flaccidum.kfl01206_0010p:1.03658,(Viridiplantae-Selaginella_moellendorffii.GI.302800726:0.35781,(Viridiplantae-Physcomitrella_patens_patens.GI.168003642:0.28040,(Viridiplantae-Oryza_sativa_Japonica_Group.GI.115452993:0.22650,(Viridiplantae-Aquilegia_coerulea.Aquca_017_00232.1:0.14618,(((Viridiplantae-Glycine…
PPIL1___	((Fungi-Schizophyllum_commune_H4-8.GI.302691932:0.25540,(Fungi-Podospora_anserina_S_mat_.GI.171684005:0.11109,((Fungi-Talaromyces.GI.242781442:0.08971,(Fungi-Schizosaccharomyces_pombe_972h-.GI.19114220:0.28015,(Fungi-Magnaporthe_oryzae_70-15.GI.389646127:0.13237,(Fungi-Nectria_haematococca_mpVI_77-13-4.GI.302918037:0.17903,Fungi-Sordaria_macrospora_k-hell.GI.336275351:0.11099)0.835:0.04472)0.681:…
BUD13___	(Fungi-Tuber_melanosporum_Mel28.GI.296412474:0.68583,(Heterolobosea-Naegleria_gruberi.jgiNaegr1.47716:1.03914,(Fungi-Ustilago.GI.71003315:0.88076,(Fungi-Coprinopsis_cinerea_okayama7130.GI.299749389:0.22737,Fungi-Schizophyllum_commune_H4-8.GI.302684749:0.21355)0.874:0.19309)0.245:0.16090)0.442:0.05091,((Mycetozoa-Dictyostelium_discoideum_AX4.GI.66805729:0.77070,(Cryptophyta-Guillardia_theta.jgiGui…
SNRPF___	((Haptophyta-Chrysochromulina_polylepis.CCMP1757.22017:0.01491,Haptophyta-Chrysochromulina_rotalis.UIO044.29081:0.01509)0.769:0.01504,((Haptophyta-Chrysoculter_rhomboideus.RCC1486.6868:0.03138,Haptophyta-Pavlova_gyrans.CCMP608.58793:0.01533)0.885:0.01571,((Rhizaria-Elphidium_margaritaceum.MMETSP1385.9866:0.05216,Viridiplantae-Mantoniella_antarctica.SL175.6012_1:0.01651)0.915:0.04731,((((Viridipla…
MFAP1___	(((Rhizaria-Bigelowiella_natans_74857_fgenesh1_pg.31_84:0.16713,(Rhizaria-Lotharella_globosa_CCCM811.713:0.08677,(Rhizaria-Norrisiella_sphaerica_BC52.4085:0.14487,Rhizaria-Partenskyella_glossopodia_RCC365.26349:0.12817)0.216:0.06103)0.927:0.05876)1.000:0.43251,(Cryptophyta-Chroomonas_mesostigmatica.CCMP1168.20814:0.19582,(Cryptophyta-Proteomonas_sulcata.CCMP704.11306:0.22035,(Cryptophyta-Hanusia_…
DHX38___	(((candidate.gphl.ctg_1081.g356:0.03463,Rhodophyta-Galdieria_sulphuraria.stig_42.Gs45470.1:0.03904)1.000:0.10442,((((((Stramenopiles-Aphanomyces_invadans.GI.673021140:0.17578,(Stramenopiles-Nitzschia_punctata.CCMP561.14273_1:0.07187,(Stramenopiles-Skeletonema_dohrnii.SkelB.8863_1:0.11068,Stramenopiles-Amphiprora_sp.2512_1:0.07512)0.670:0.03152)1.000:0.19921)0.986:0.06147,(((Glaucophyte-Gloeochaet…
EIF4A3__	((Metazoa-Trichoplax_adhaerens.GI.196014693:0.04652,Metazoa-Ixodes_scapularis.GI.241737496:0.03058)0.815:0.00601,((Metazoa-Daphnia_pulex.jgiDappu1_300157:0.03031,((Metazoa-Capitella_teleta.jgiCapca1_155818:0.03138,(Metazoa-Branchiostoma_floridae.GI.260790063:0.02094,(Metazoa-Saccoglossus_kowalevskii.GI.291242437:0.02415,Metazoa-Strongylocentrotus_purpuratus.GI.390344939:0.01202)0.769:0.00534)0.74…
TXNL4A__	((Stramenopiles-Chattonella_subsalsa.CCMP2191.126255_1:0.07541,(Stramenopiles-Ochromonas_sp.CCMP1393.13313_1:0.06163,(Stramenopiles-Vaucheria_litorea.CCMP2940.157_1:0.06124,Stramenopiles-Pythium_ultimum.G001644:0.03533)0.726:0.00730)0.826:0.03150)0.795:0.01805,(Alveolata-Protocruzia_adherens.Boccale.598_1:0.10893,(Alveolata-Vitrella_brassicaformis.Vbra4602:0.06322,(Dinoflagellate-Oxyrrhis_marina.…
NOSIP___	((Metazoa-Amphimedon_queenslandica.GI.340374240:0.31576,(Metazoa-Stylophora_pistillata_2136:0.06421,Metazoa-Acropora_digitifera.adi_v1.24077:0.07903)0.996:0.15755)0.947:0.09172,(Metazoa-Saccoglossus_kowalevskii.GI.291226964:0.43024,Metazoa-Strongylocentrotus_purpuratus.GI.115908651:0.34280)0.858:0.04821,(((Metazoa-Ixodes_scapularis.GI.241998790:0.25511,(Metazoa-Tribolium_castaneum.GI.91079859:0.2…
SF3B4___	((((Metazoa-Caenorhabditis_remanei.GI.308499747:0.33106,((Metazoa-Anolis_carolinensis.GI.327283838:0.05912,(Metazoa-Takifugu_rubripes.GI.410898224:0.05138,(Metazoa-Homo_sapiens.GI.208431833:0.0,Metazoa-Homo_sapiens.GI.208431836:0.0):0.01953)0.987:0.04042)1.000:0.09729,(Metazoa-Ixodes_scapularis.GI.241831489:0.12137,Metazoa-Tribolium_castaneum.GI.91095037:0.07632)0.912:0.03871)0.949:0.05247)0.999:…
SNRPG___	(((Metazoa-Trichoplax_adhaerens.GI.196009502:0.24068,((Mycetozoa-Dictyostelium_discoideum_AX4.GI.66811318:0.25052,Centramoebida-Acanthamoeba_castellanii.gi470448830:0.20870)0.780:0.08527,((Glaucophyte-Cyanophora_paradoxa10388.gene0.1:0.21184,((Stramenopiles-Vaucheria_litorea.CCMP2940.22099_1:0.19955,(Stramenopiles-Hyaloperonospora_arabidopsidis.HpaP802700:0.00054,Stramenopiles-Pythium_ultimum.G00…
SNRNP200	((Metazoa-Ixodes_scapularis.GI.241999610:0.08715,(Metazoa-Daphnia_pulex.jgiDappu1_306253:0.11177,(Metazoa-Acyrthosiphon_pisum.GI.328715038:0.06288,Metazoa-Pediculus_humanus_corporis.GI.242019028:0.06493)0.986:0.02675)0.833:0.02187)0.995:0.03578,((Metazoa-Capitella_teleta.jgiCapca1_222545:0.09510,Metazoa-Branchiostoma_floridae.GI.260817878:0.07873)0.600:0.01916,(Metazoa-Amphimedon_queenslandica.GI…
DDX46___	((Metazoa-Helobdella_robusta.jgiHelro1_187002:0.13666,(Metazoa-Daphnia_pulex.jgiDappu1_302036:0.09720,(Metazoa-Acyrthosiphon_pisum.GI.193683325:0.12760,(Metazoa-Pediculus_humanus_corporis.GI.242009038:0.04672,(Metazoa-Tribolium_castaneum.GI.189240548:0.02874,(Metazoa-Aedes_aegypti.GI.157138330:0.06323,Metazoa-Nasonia_vitripennis.GI.345482984:0.09799)0.311:0.02068)0.950:0.03425)0.878:0.01702)0.947…
ZMAT2___	((((((Metazoa-Nematostella_vectensis.GI.156387673:0.06801,(Metazoa-Stylophora_pistillata_18945:0.04460,Metazoa-Acropora_digitifera.adi_v1.10484:0.03775)0.943:0.07097)0.928:0.06563,((Metazoa-Takifugu_rubripes.GI.410914852:0.01856,((Metazoa-Homo_sapiens.GI.21389511:0.0,human_reference.ENSG00000146007:0.0):0.00055,Metazoa-Anolis_carolinensis.GI.327270317:0.00709)0.773:0.01022)0.985:0.08550,(((Metazo…
RBMX____	(((Metazoa-Amphimedon_queenslandica.GI.340373417:2.07446,(Metazoa-Branchiostoma_floridae.GI.260791327:0.64676,(Metazoa-Danio_rerio.GI.123703948:0.28690,(Metazoa-Homo_sapiens.GI.55741677:0.30241,(Metazoa-Takifugu_rubripes.GI.410903041:0.49056,Metazoa-Danio_rerio.GI.326666050:0.32494)0.942:0.18886)0.967:0.29172)0.971:0.42316)0.958:0.45577)0.479:0.14307,Metazoa-Caenorhabditis_remanei.GI.308487582:2.…
CELF1___	(((Stramenopiles-Thalassiosira_pseudonana_CCMP.GI.223996717:0.57840,(Stramenopiles-Albugo_laibachii.CCA23638:0.35748,(Stramenopiles-Saprolegnia_diclina_VS20.GI.669148256:0.07624,Stramenopiles-Aphanomyces_astaci.GI.698816372:0.17029)0.996:0.18846)0.944:0.14253)0.990:0.24106,(Centramoebida-Acanthamoeba_castellanii.gi470408378:0.63464,Glaucophyte-Cyanoptyche-gloeocystis_SAG4.97.MMETSP1086.19642_1:0.…
CWC15___	(((((Centramoebida-Acanthamoeba_castellanii.gi470525998:0.32431,((Cryptophyta-Cryptomonas_curvata.CCAP979-52.20609:0.03705,Cryptophyta-Cryptomonas_paramecium.CCAP977-2a.17367:0.10001)0.977:0.12218,(Cryptophyta-Rhodomonas_abbreviata.CaronLabIsolate.16733:0.07709,((Cryptophyta-Geminigera_cryophila.CCMP2564.22945:0.06479,(Cryptophyta-Guillardia_theta.jgiGuith1.132490:0.00727,Cryptophyta-Hanusia_phi.…
KIN_____	(((Stramenopiles-Saprolegnia_diclina_VS20.GI.669152100:0.19468,(Stramenopiles-Aphanomyces_invadans.GI.673020864:0.03894,Stramenopiles-Aphanomyces_astaci.GI.698822647:0.27419)1.000:0.15723)0.993:0.11940,(Stramenopiles-Albugo_laibachii.CCA18158:0.33209,(Stramenopiles-Pythium_ultimum.G008567:0.09137,(Stramenopiles-Phytophthora_sojae.jgiPhyso1_1.136226:0.02410,(Stramenopiles-Hyaloperonospora_arabidop…
CWC27___	(Glaucophyte-Gloeochaete_witrockiana.SAG46.84.MMETSP0308_16723_1:0.18652,((((Metazoa-Lottia_gigantea.jgiLotgi1_139948:0.18814,(((candidate.gphl.ctg_686.g377:0.22304,Rhodophyta-Galdieria_sulphuraria.stig_2.Gs04400.2:0.06783)0.991:0.21829,(Fungi-Phaeosphaeria_nodorum_SN15.GI.169608422:0.15193,Fungi-Talaromyces.GI.242781442:0.05314)0.929:0.10391)0.838:0.05443,((Haptophyta-Chrysochromulina_polylepis.…
BUB3____	((Stramenopiles-Ditylum_brightwellii.GSO104.100725_1:0.12110,Stramenopiles-Extubocellulus_spinifer.CCMP396.3900_1:0.20777)1.000:0.37557,Haptophyta-Isochrysis_galbana.CCMP1323.84448:0.56285,(((((Stramenopiles-Saprolegnia_diclina_VS20.GI.669148638:0.30519,Stramenopiles-Aphanomyces_invadans.GI.673040623:0.24675)0.955:0.13299,(Stramenopiles-Hyaloperonospora_arabidopsidis.HpaP802167:0.20264,(Stramenop…
U2AF1___	((Viridiplantae-Pterosperma_sp.CCMP1384.1390_1:0.12171,Viridiplantae-Micromonas_pusilla_CCMP1545.GI.303287873:0.15059)0.444:0.03490,(Viridiplantae-Dunaliella_tertiolecta.CCMP1320.7189_1:0.13918,(((Viridiplantae-Chlorella_variabilis_9707.estExt_fgenesh3_pg.C_90081:0.06741,Viridiplantae-Helicosporidium_sp.H632_c2013p0:0.08404)0.947:0.05630,(Viridiplantae-Coccomyxa_subellipsoidea_609.fgenesh1_kg.1_1…
CCDC12__	((((Dinoflagellate-Noctiluca_scintillan.48485_1:0.21090,Dinoflagellate-Pyrodinium_bahamense.pbaha01.25967:0.24050)0.996:0.50661,(Centramoebida-Acanthamoeba_castellanii.gi470476048:0.64390,(Rhodophyta-Rhodosorus_marinus.MMETSP0011_2.5087_1:0.32169,(Rhodophyta-Galdieria_sulphuraria.stig_0.Gs00450.1:0.15362,candidate.gphl.ctg_2451.g623:0.27432)0.999:0.75404)0.778:0.21311)0.812:0.15513)0.567:0.14536,…
SAP30BP_	(Glaucophyte-Gloeochaete_witrockiana.SAG46.84.MMETSP0308_181309_1:0.54179,(Fungi-Botryotinia_fuckeliana_B05.10.GI.154323892:1.01090,Mycetozoa-Dictyostelium_discoideum_AX4.GI.66814774:0.71205)0.702:0.21318,(((((Stramenopiles-Chattonella_subsalsa.CCMP2191.18110_1:0.73154,(Stramenopiles-Aphanomyces_invadans.GI.673024648:0.35590,(Stramenopiles-Hyaloperonospora_arabidopsidis.HpaP806977:0.10485,Stramen…
SRSF2___	((Metazoa-Danio_rerio.GI.47087067:0.00055,(Metazoa-Takifugu_rubripes.GI.410925942:0.03623,Metazoa-Takifugu_rubripes.GI.410929633:0.00055)0.900:0.01181)0.750:0.00917,(Metazoa-Anolis_carolinensis.GI.327264866:0.0,human_reference.ENSG00000161547:0.0,Metazoa-Homo_sapiens.GI.47271443:0.0):0.02071,((((Metazoa-Pediculus_humanus_corporis.GI.242005811:0.04629,Metazoa-Nasonia_vitripennis.GI.345486316:0.014…
MAGOH___	(((((human_reference.ENSG00000162385:0.00659,Metazoa-Takifugu_rubripes.GI.410930113:0.02776)0.994:0.00054,Metazoa-Anolis_carolinensis.GI.327271171:0.00055)0.896:0.00054,Metazoa-Homo_sapiens.GI.8922331:0.00660)0.910:0.03413,(Metazoa-Pediculus_humanus_corporis.GI.242012656:0.13092,((Metazoa-Metaseiulus_occidentalis.GI.391329418:0.16503,((Viridiplantae-Pyramimonas_parkeae.CCMP726.13267_1:0.13028,(Vi…
CWC22___	((Alveolata-Protocruzia_adherens.Boccale.43409_1:0.35416,Rhizaria-Lotharella_globosa_LEX01.13613:0.36448)0.348:0.03294,((((Rhodophyta-Compsopogon_coeruleus.MMETSP0312_13453_1:0.35016,((candidate.gphl.ctg_1389.g284:0.74175,Rhodophyta-Galdieria_sulphuraria.stig_56.Gs55040.1:0.57645)1.000:1.08083,(((Viridiplantae-Bathycoccus_prasinos.Bathy02g01180:1.07789,(Viridiplantae-Physcomitrella_patens_patens.…
U2SURP__	(Stramenopiles-Aplanochytrium_stocchinoi.GSBS06.9442_1:0.45285,((Haptophyta-Pavlova_sp.CCMP459.9016:0.11416,Haptophyta-Exanthemachrysis_gayraliae.RCC1523.1292:0.18042)0.998:0.11043,((Haptophyta-Gephyrocapsa_oceanica.RCC1303.149074:0.0,Haptophyta-Emiliania_huxleyi.EMIHUDRAFT_422478:0.0):0.09774,(Haptophyta-Chrysochromulina_rotalis.UIO044.8563:0.12447,Haptophyta-Pleurochrysis_carterae.CCMP645.15414…
SNIP1___	(Metazoa-Caenorhabditis_remanei.GI.308485258:0.36365,Metazoa-Helobdella_robusta.jgiHelro1_173516:0.28000,((Metazoa-Nematostella_vectensis.GI.156375841:0.19613,((((Alveolata-Protocruzia_adherens.Boccale.31137_1:0.53082,(((((Rhodophyta-Galdieria_sulphuraria.stig_36.Gs41270.1:0.63526,candidate.gphl.ctg_1135.g341:0.68517)0.826:0.22941,(((((Metazoa-Nasonia_vitripennis.GI.345496941:0.96440,(Centramoebi…
LSM6____	((((((Viridiplantae-Chlorella_variabilis_855.e_gw1.10.300.1:0.01822,(Viridiplantae-Mantoniella_antarctica.SL175.6012_1:0.06184,Viridiplantae-Pterosperma_sp.CCMP1384.14077_1:0.03749)0.762:0.01790)0.154:0.00054,(Rhodophyta-Rhodosorus_marinus.MMETSP0011_2.6970_1:0.15485,(candidate.gphl.ctg_359.g151:0.10913,(Rhodophyta-Galdieria_sulphuraria.stig_21.Gs28640.1:0.03642,((candidate.gphl.ctg.84_23265_2361…
SLU7____	((Fungi-Ustilago.GI.71021735:0.38712,(Fungi-Puccinia_graminis_f_sp_tritici_CRL_75-36-700-.GI.403168285:0.26248,(Fungi-Cryptococcus_neoformans_var_neoformans_JEC.GI.58266616:0.20291,(Fungi-Schizophyllum_commune_H4-8.GI.302680723:0.14815,(Fungi-Coprinopsis_cinerea_okayama7130.GI.169846770:0.06651,Fungi-Laccaria_bicolor_S238N-H82.GI.170093121:0.08710)0.949:0.03754)0.994:0.07768)0.812:0.03985)0.918:0…
PRPF18__	((Alveolata-Fabrea_salina.2587_1:1.30984,((((Glaucophyte-Cyanophora_paradoxa25569.gene0.0:0.54870,Glaucophyte-Gloeochaete_witrockiana.SAG46.84.MMETSP0308_164504_1:0.34640)0.837:0.13173,Mycetozoa-Dictyostelium_discoideum_AX4.GI.66820993:0.48617)0.167:0.06642,((Fungi-Puccinia_graminis_f_sp_tritici_CRL_75-36-700-.GI.331218403:0.20351,(Fungi-Cryptococcus_neoformans_var_neoformans_JEC.GI.58268710:0.19…
SNRPD1__	((Metazoa-Metaseiulus_occidentalis.GI.391333356:0.08889,Metazoa-Pediculus_humanus_corporis.GI.242022404:0.03472)0.858:0.03597,(Metazoa-Takifugu_rubripes.GI.410910972:0.04584,(Metazoa-Homo_sapiens.GI.5902102:0.0,Metazoa-Anolis_carolinensis.GI.327282141:0.0,human_reference.ENSG00000167088:0.0):0.00053)0.980:0.07233,((((Metazoa-Hydra_magnipapillata.GI.221125651:0.08831,(((Fungi-Ustilago.GI.71018117:…
SRRM2___	((((Viridiplantae-Pyramimonas_parkeae.CCMP726.135838_1:0.64382,Viridiplantae-Coccomyxa_subellipsoidea_4280.estExt_Genemark1.C_20348:0.42852)0.980:0.23628,(Glaucophyte-Cyanophora_paradoxa7855.gene0.0:0.50263,(Cryptophyta-Hemiselmis_andersenii.CCMP1180.25474:0.28469,((Cryptophyta-Guillardia_theta.jgiGuith1.88366:0.50969,Cryptophyta-Proteomonas_sulcata.CCMP704.17457:0.32440)0.838:0.08662,(Cryptophyt…
SF1_____	(((Rhizaria-Norrisiella_sphaerica_BC52.35964:0.30617,Stramenopiles-Aplanochytrium_stocchinoi.GSBS06.1259_1:0.23502)0.704:0.06311,(((Viridiplantae-Klebsormidium_flaccidum.kfl00026_0370:0.13302,((Viridiplantae-Physcomitrella_patens_patens.GI.168028585:0.0,Viridiplantae-Physcomitrella_patens_patens.GI.168037994:0.0):0.02819,(Viridiplantae-Mimulus_guttatus.mgv1a001841m:0.03431,(Viridiplantae-Glycine_…
CDC40___	(Centramoebida-Acanthamoeba_castellanii.gi470406267:0.55722,(((Metazoa-Ixodes_scapularis.GI.241569829:0.15085,(Metazoa-Helobdella_robusta.jgiHelro1_94015:0.14021,Metazoa-Lottia_gigantea.jgiLotgi1_205766:0.11711)0.637:0.03759)0.979:0.05223,(((((Metazoa-Homo_sapiens.GI.7706657:0.0,human_reference.ENSG00000168438:0.0):0.01713,Metazoa-Anolis_carolinensis.GI.327261753:0.02477)0.934:0.02410,(Metazoa-Ta…
USP39___	(((Cryptophyta-Hemiselmis_viresens.PCC157.66047:0.91324,((Rhodophyta-Compsopogon_coeruleus.MMETSP0312_16965_1:0.41123,(Rhodophyta-Rhodosorus_marinus.MMETSP0315.3626_1:0.46293,(Rhodophyta-Galdieria_sulphuraria.stig_6.Gs11350.1:0.12358,candidate.gphl.ctg_414.g226:0.11302)1.000:0.22026)0.488:0.07341)0.450:0.02262,(Rhodophyta-Erythrolobus_australicus.MMETSP1353.17909_1:0.44446,Metazoa-Takifugu_rubrip…
CD2BP2__	((((Metazoa-Metaseiulus_occidentalis.GI.391327133:0.69843,(Metazoa-Aedes_aegypti.GI.157130534:0.42241,Metazoa-Nasonia_vitripennis.GI.156546946:0.45884)0.979:0.19610)0.811:0.07310,(((Metazoa-Trichoplax_adhaerens.GI.196010619:0.72247,((Metazoa-Nematostella_vectensis.GI.156394105:0.40054,(Metazoa-Stylophora_pistillata_18503:0.16938,Metazoa-Acropora_digitifera.adi_v1.07399:0.14327)0.999:0.24374)0.941…
SF3B5___	((Metazoa-Capitella_teleta.jgiCapca1_178019:0.09013,Metazoa-Saccoglossus_kowalevskii.GI.291234567:0.04199)0.779:0.02443,(Metazoa-Branchiostoma_floridae.GI.260784943:0.11400,(Metazoa-Ciona_intestinalis.GI.198428031:0.18350,Metazoa-Strongylocentrotus_purpuratus.GI.115675803:0.13790)0.459:0.04363)0.176:0.01798,((Metazoa-Takifugu_rubripes.GI.410900692:0.04885,((Metazoa-Homo_sapiens.GI.13775200:0.0,hu…
HNRNPA3_	((Viridiplantae-Glycine_max.Glyma13g42480.1:0.32980,Viridiplantae-Arabidopsis_thaliana.GI.15220810:0.43381)0.993:0.29536,(((((Metazoa-Homo_sapiens.GI.4505255:0.65428,(Stramenopiles-Hyaloperonospora_arabidopsidis.HpaP804148:0.23875,Stramenopiles-Albugo_laibachii.CCA14026:0.19850)0.999:0.46271)0.000:0.07957,Dinoflagellate-Oxyrrhis_marina.75570_1:0.99676)0.147:0.06707,(Metazoa-Metaseiulus_occidental…
LSM3____	((Metazoa-Branchiostoma_floridae.GI.260822318:0.00055,(((((Cryptophyta-Cryptomonas_curvata.CCAP979-52.4188:0.06985,Cryptophyta-Hemiselmis_andersenii.CCMP1180.3345:0.02907)0.983:0.11505,(Glaucophyte-Cyanophora_paradoxa37118.gene0.0:0.05722,((Viridiplantae-Chlamydomonas_reinhardtii.GI.159479600:0.07346,(Viridiplantae-Coccomyxa_subellipsoidea_6155.e_gw1.3.550.1:0.05899,Viridiplantae-Pyramimonas_park…
PLRG1___	((Haptophyta-Pavlova_sp.CCMP459.3279:0.06637,(((Rhodophyta-Galdieria_sulphuraria.stig_0.Gs01360.1:0.28612,candidate.gphl.ctg_1318.g468:0.32162)1.000:1.09717,((Fungi-Malassezia.GI.164657426:0.65062,(Metazoa-Stylophora_pistillata_12957:0.57612,(Fungi-Laccaria_bicolor_S238N-H82.GI.170094180:0.31283,Fungi-Puccinia_graminis_f_sp_tritici_CRL_75-36-700-.GI.403164980:0.35527)0.711:0.10427)0.078:0.08769)0…
PPIH____	((((((((Glaucophyte-Gloeochaete_witrockiana.SAG46.84.MMETSP0308_18602_1:0.11833,(Haptophyta-Pavlova_gyrans.CCMP608.6535:0.15038,Haptophyta-Chrysochromulina_rotalis.UIO044.24607:0.06515)0.684:0.06174)0.928:0.07106,(Viridiplantae-Klebsormidium_flaccidum.kfl00355_0110:0.05873,Viridiplantae-Aquilegia_coerulea.Aquca_004_00781.1:0.08277)0.962:0.07503)0.344:0.01498,(Dinoflagellate-Noctiluca_scintillan.1…
PPP1CA__	(Metazoa-Daphnia_pulex.jgiDappu1_231787:0.01456,Metazoa-Capitella_teleta.jgiCapca1_150639:0.01464,(Metazoa-Saccoglossus_kowalevskii.GI.291228510:0.00728,(Metazoa-Lottia_gigantea.jgiLotgi1_200510:0.01111,(Metazoa-Helobdella_robusta.jgiHelro1_186595:0.01837,(((human_reference.ENSG00000172531:0.02328,(Metazoa-Homo_sapiens.GI.56790945:0.00055,Metazoa-Anolis_carolinensis.GI.327260394:0.00368)0.862:0.0…
PRPF8___	(Metazoa-Helobdella_robusta.jgiHelro1_94766:0.05176,Metazoa-Capitella_teleta.jgiCapca1_151544:0.04363,(Metazoa-Lottia_gigantea.jgiLotgi1_217351:0.04387,((((Metazoa-Danio_rerio.GI.169646741:0.00944,(Metazoa-Homo_sapiens.GI.91208426:0.0,human_reference.ENSG00000174231:0.0):0.00807)0.999:0.02188,Metazoa-Schistosoma_mansoni.GI.256077246:0.09831)0.066:0.00269,(((Metazoa-Acropora_digitifera.adi_v1.2457…
DDX23___	((Metazoa-Metaseiulus_occidentalis.GI.391342798:0.13751,(Metazoa-Acyrthosiphon_pisum.GI.193641157:0.08287,(Metazoa-Tribolium_castaneum.GI.91084021:0.06345,(Metazoa-Pediculus_humanus_corporis.GI.242022378:0.05661,Metazoa-Nasonia_vitripennis.GI.156545118:0.05827)0.957:0.02725)0.128:0.01042)0.996:0.05930)0.980:0.03918,(Metazoa-Branchiostoma_floridae.GI.260823718:0.16943,(Metazoa-Ciona_intestinalis.G…
SART1___	(((((candidate.gphl.ctg_72.g63:0.85997,(Rhodophyta-Timspurckia_oligopyrenoides.MMETSP1172.43942_1:0.92058,Rhodophyta-Porphyridium_purpureum_contig_2085.13:1.87272)0.825:0.38641)0.880:0.28058,((Rhodophyta-Chondrus_crispus_T00000419001:0.79212,Rhodophyta-Calliarthron_tuberculosum.ORF_16931_36:0.95531)0.990:0.39347,(Rhodophyta-Compsopogon_coeruleus.MMETSP0312_9752_1:0.92173,Rhodophyta-Rhodosorus_mar…
DDX41___	((Metazoa-Strongylocentrotus_purpuratus.GI.390351458:0.09282,(Metazoa-Branchiostoma_floridae.GI.260826097:0.05944,((Metazoa-Ixodes_scapularis.GI.240994916:0.10298,(Metazoa-Lottia_gigantea.jgiLotgi1_163615:0.07775,(Metazoa-Capitella_teleta.jgiCapca1_148841:0.13595,(Metazoa-Aedes_aegypti.GI.157130314:0.11072,Metazoa-Acyrthosiphon_pisum.GI.193683780:0.06238)0.925:0.03061)0.325:0.01507)0.383:0.01480)…
SF3A3___	((Metazoa-Hydra_magnipapillata.GI.449672514:0.26016,(Metazoa-Caenorhabditis_remanei.GI.308509584:0.36697,(((Stramenopiles-Skeletonema_dohrnii.SkelB.111837_1:0.29533,(((Stramenopiles-Chaetoceros_debilis.MM31A.11634_1:0.34192,Stramenopiles-Ditylum_brightwellii.GSO104.3209_1:0.33760)0.193:0.04097,Stramenopiles-Extubocellulus_spinifer.CCMP396.211724_1:0.39129)0.906:0.08474,Stramenopiles-Nitzschia_pun…
CDK10___	(((Viridiplantae-Oryza_sativa_Japonica_Group.GI.115447151:0.05102,Viridiplantae-Oryza_sativa_Japonica_Group.GI.115459094:0.04561)0.915:0.03102,(Viridiplantae-Aquilegia_coerulea.Aquca_009_00638.1:0.13538,(Viridiplantae-Physcomitrella_patens_patens.GI.168002285:0.10578,(Viridiplantae-Klebsormidium_flaccidum.kfl00664_0050:0.10224,((Viridiplantae-Pyramimonas_parkeae.CCMP726.1436_1:0.00356,Viridiplant…
SF3B3___	(((Metazoa-Daphnia_pulex.jgiDappu1_303178:0.14571,(Metazoa-Schistosoma_mansoni.GI.256075924:0.41801,(Metazoa-Tribolium_castaneum.GI.91092128:0.10286,Metazoa-Pediculus_humanus_corporis.GI.242018509:0.06090)0.931:0.02419)0.420:0.01857)0.649:0.02372,Metazoa-Ciona_intestinalis.GI.198420618:0.14400)0.205:0.01655,(Metazoa-Branchiostoma_floridae.GI.260819270:0.09477,((Metazoa-Stylophora_pistillata_18782…
PRPF40A_	(((Metazoa-Acropora_digitifera.adi_v1.20254:0.78065,((Metazoa-Lottia_gigantea.jgiLotgi1_174239:0.27144,(Metazoa-Pediculus_humanus_corporis.GI.242023753:0.22057,Metazoa-Tribolium_castaneum.GI.189238624:0.27321)1.000:0.18879)0.972:0.09345,((Metazoa-Strongylocentrotus_purpuratus.GI.390336167:0.31136,(Metazoa-Branchiostoma_floridae.GI.260806951:0.15004,(((Metazoa-Anolis_carolinensis.GI.327281393:0.07…
DDX42___	(((Rhizaria-Norrisiella_sphaerica_BC52.32253:0.33374,Stramenopiles-Pythium_ultimum.G007700:0.25565)0.178:0.05988,(Haptophyta-Calcidiscus_leptoporus.RCC1130.79732:0.24751,(Alveolata-Chromera_velia.Cvel22090:0.42659,(((Centramoebida-Acanthamoeba_castellanii.gi470467572:0.22533,(((Viridiplantae-Klebsormidium_flaccidum.kfl00037_0230:0.14100,((((Viridiplantae-Oryza_sativa_Japonica_Group.GI.115454875:0…
UBL5____	(Stramenopiles-Ectocarpus_siliculosus.GI.299116248:0.05663,Stramenopiles-Aureococcus_anophagefferens.jgiAuran1_27616:0.04066,(((Haptophyta-Pavlova_sp.CCMP459.8934:0.01411,Haptophyta-Chrysoculter_rhomboideus.RCC1486.791:0.00055)0.788:0.04407,(Haptophyta-Isochrysis_galbana.CCMP1323.61114:0.00055,((Haptophyta-Phaeocystis_antarctica.Caron_Lab.14201:0.0,Haptophyta-Phaeocystis_antarctica.CCMP1374.23431…
GNB2L1__	((Glaucophyte-Cyanophora_paradoxa54753.gene0.0:0.08390,Glaucophyte-Gloeochaete_witrockiana.SAG46.84.MMETSP0308_20187_1:0.07065)0.460:0.02758,(Glaucophyte-Cyanoptyche-gloeocystis_SAG4.97.MMETSP1086.3067_1:0.10916,((Metazoa-Acropora_digitifera.adi_v1.13225:1.35370,(((((Rhodophyta-Galdieria_sulphuraria.stig_26.Gs32590.1:0.19447,candidate.gphl.ctg_1853.g508:0.27792)0.993:0.28223,Rhodophyta-Porphyridi…
DDX3X___	((Metazoa-Branchiostoma_floridae.GI.260796379:0.10613,Metazoa-Saccoglossus_kowalevskii.GI.291240646:0.08486)0.906:0.02553,((Metazoa-Helobdella_robusta.jgiHelro1_105366:0.11122,Metazoa-Capitella_teleta.jgiCapca1_224610:0.07500)0.893:0.03137,(Metazoa-Ciona_intestinalis.GI.198424291:0.14487,Metazoa-Lottia_gigantea.jgiLotgi1_213568:0.09142)0.821:0.03589)0.798:0.01507,((Metazoa-Trichoplax_adhaerens.GI…
LSM2____	(((Stramenopiles-Aphanomyces_invadans.GI.673032700:0.07876,(Stramenopiles-Phytophthora_infestans_T30-4.GI.301099937:0.06067,Stramenopiles-Albugo_laibachii.CCA16956:0.05106)0.851:0.03735)0.545:0.03852,(Stramenopiles-Thalassiosira_pseudonana_CCMP.GI.223995383:0.05327,(Stramenopiles-Extubocellulus_spinifer.CCMP396.183936_1:0.07264,(Stramenopiles-Ectocarpus_siliculosus.GI.299470069:0.05710,Stramenopi…
DHX16___	((Centramoebida-Acanthamoeba_castellanii.gi470385746:0.12537,((Dinoflagellate-Noctiluca_scintillan.99148_1:0.24169,Haptophyta-Phaeocystis_antarctica.CCMP1374.89392:0.22767)0.967:0.08668,((Stramenopiles-Chattonella_subsalsa.CCMP2191.649_1:0.08282,(Stramenopiles-Chaetoceros_debilis.MM31A.6077_1:0.05329,Stramenopiles-Skeletonema_dohrnii.SkelB.113260_1:0.14122)1.000:0.08877)1.000:0.09802,(((Viridipla…
DDX39B__	((((Metazoa-Lottia_gigantea.jgiLotgi1_225638:0.06134,Metazoa-Ciona_intestinalis.GI.459172457:0.05729)0.026:0.01084,(Metazoa-Capitella_teleta.jgiCapca1_165082:0.12307,(Metazoa-Metaseiulus_occidentalis.GI.391346453:0.07810,Metazoa-Daphnia_pulex.jgiDappu1_219465:0.06612)0.884:0.01910)0.836:0.01290)0.936:0.01894,(Metazoa-Branchiostoma_floridae.GI.260810754:0.03435,((Metazoa-Homo_sapiens.GI.4758112:0.…
PPIL3___	(((Cryptophyta-Rhodomonas_abbreviata.CaronLabIsolate.26140:0.07646,Cryptophyta-Chroomonas_mesostigmatica.CCMP1168.13143:0.08265)0.994:0.16526,(Haptophyta-Pavlova_sp.CCMP459.97441:0.19654,((Viridiplantae-Micromonas_pusilla_CCMP1545.GI.303287146:0.06403,Viridiplantae-Mantoniella_antarctica.SL175.6772_1:0.10490)0.997:0.12917,(Glaucophyte-Cyanoptyche-gloeocystis_SAG4.97.MMETSP1086.58367_1:0.12097,(Gl…
ISY1____	(((((Viridiplantae-Pyramimonas_parkeae.CCMP726.88745_1:0.18172,Viridiplantae-Pterosperma_sp.CCMP1384.38713_1:0.16245)0.959:0.07979,(Viridiplantae-Micromonas_pusilla_CCMP1545.GI.303282869:0.26456,(Viridiplantae-Selaginella_moellendorffii.GI.302805023:0.26657,((Viridiplantae-Aquilegia_coerulea.Aquca_014_00061.1:0.07436,Viridiplantae-Glycine_max.Glyma14g08541.1:0.07525)1.000:0.13897,(Viridiplantae-K…
RBM8A___	((((Viridiplantae-Arabidopsis_thaliana.GI.18416114:0.10595,(Viridiplantae-Glycine_max.Glyma05g32080.1:0.09148,Viridiplantae-Glycine_max.Glyma06g15370.1:0.02677)0.960:0.04636)1.000:0.11405,((Viridiplantae-Vitis_vinifera.GI.359475014:0.03534,Viridiplantae-Aquilegia_coerulea.Aquca_089_00014.1:0.20458)0.833:0.02248,Viridiplantae-Selaginella_moellendorffii.GI.302790311:0.24033)0.688:0.01763)0.629:0.03…
NHP2L1__	((Metazoa-Branchiostoma_floridae.GI.260824285:0.02103,(Metazoa-Takifugu_rubripes.GI.410896091:0.03062,((Metazoa-Homo_sapiens.GI.51317376:0.0,human_reference.NHP2L1:0.0):0.02994,Metazoa-Anolis_carolinensis.GI.327272552:0.04226)0.884:0.03171)0.819:0.01900)0.777:0.01315,(Metazoa-Helobdella_robusta.jgiHelro1_184927:0.09037,((((Cryptophyta-Cryptomonas_paramecium.CCAP977-2a.18699:0.11804,(Cryptophyta-C…
SF3B14__	(Metazoa-Capsaspora_owczarzaki.GI.765557294:0.40092,Metazoa-Loa_loa.GI.312068404:0.59101,(((Alveolata-Vitrella_brassicaformis.Vbra2184:0.71075,Rhizaria-Reticulomyxa_filosa.gi_569404483:0.78887)0.898:0.22070,(((Rhodophyta-Galdieria_sulphuraria.stig_28.Gs35140.1:0.39720,candidate.gphl.ctg_197.g97:0.19290)1.000:0.42389,((Fungi-Podospora_anserina_S_mat_.GI.171686972:0.08458,Fungi-Chaetomium_globosum_…
THOC4___	(Metazoa-Ciona_intestinalis.GI.459175584:0.34283,(Metazoa-Metaseiulus_occidentalis.GI.391343173:0.30610,Metazoa-Strongylocentrotus_purpuratus.GI.115653040:0.33525)0.646:0.02103,(((((Metazoa-Brugia_malayi.GI.170579742:0.46880,Metazoa-Hydra_magnipapillata.GI.221117570:0.18455)0.930:0.35476,((Rhodophyta-Galdieria_sulphuraria.stig_21.Gs28130.1:0.21847,candidate.gphl.ctg_301.g186:0.10394)0.951:0.19758…
GPKOW___	(Haptophyta-Isochrysis_galbana.CCMP1323.109338:3.77567,((Haptophyta-Pavlova_sp.CCMP459.97995:0.59412,(Haptophyta-Chrysochromulina_brevifilum.UTEX_LB_985.108312:0.52043,((Haptophyta-Scyphosphaera_apsteinii.RCC1455.108557:0.35165,(Haptophyta-Pleurochrysis_carterae.CCMP645.13635:0.23203,Haptophyta-Calcidiscus_leptoporus.RCC1130.69185:0.33585)0.597:0.07238)0.884:0.10509,(Haptophyta-Isochrysis_galbana…
RBM22___	(((((Stramenopiles-Saccharina_japonica.SJ16799:0.00244,(Stramenopiles-Ectocarpus_siliculosus.GI.298710981:0.00759,Stramenopiles-Cladosiphon_okamuranus.scf23.g5738.t1:0.00372)0.847:0.01664)1.000:0.26839,Stramenopiles-Chattonella_subsalsa.CCMP2191.20281_1:0.22409)0.897:0.06347,(Stramenopiles-Vaucheria_litorea.CCMP2940.5509_1:0.34955,(Stramenopiles-Nannochloropsis_gaditana.Nga03778:0.04844,Stramenop…
DHX35___	((Cryptophyta-Chroomonas_mesostigmatica.CCMP1168.15192:0.36701,(Cryptophyta-Rhodomonas_salina.CCMP1319.647:0.16332,Cryptophyta-Guillardia_theta.jgiGuith1.70008:0.18379)0.773:0.04796)1.000:0.22290,(Viridiplantae-Physcomitrella_patens_patens.GI.168055802:0.36221,(Viridiplantae-Oryza_sativa_Japonica_Group.GI.115435238:0.11226,(Viridiplantae-Arabidopsis_thaliana.GI.334186668:0.12058,(Viridiplantae-Aq…
PRPF19__	((((Heterolobosea-Naegleria_gruberi.jgiNaegr1.69090:0.74369,(Rhodophyta-Galdieria_phlegrea.ctg_303_9114_10703_R:0.31085,candidate.gsul.stig_7.Gs12780:0.37162)1.000:0.71897)0.787:0.11664,(Metazoa-Capsaspora_owczarzaki.GI.765551671:0.52912,(Fungi-Pyrenophora_tritici-repentis_Pt-1C-BFP.GI.189199516:0.43547,(Fungi-Podospora_anserina_S_mat_.GI.171681080:0.51847,Fungi-Talaromyces.GI.242761943:0.35652)0…
SNRPC___	(((Fungi-Ajellomyces_dermatitidis_SLH14081.GI.261197263:0.36626,(Fungi-Zymoseptoria_tritici_IPO323.GI.398398882:0.33199,Fungi-Tuber_melanosporum_Mel28.GI.296417462:0.44170)0.763:0.14001)0.613:0.02953,Fungi-Neurospora_crassa_OR74A.GI.85102947:0.23851)0.969:0.22061,((Cryptophyta-Cryptomonas_curvata.CCAP979-52.5541:0.45929,(Cryptophyta-Rhodomonas_lens_RHODO.20606:0.43864,(Cryptophyta-Geminigera_cryo…
FRA10AC1	((Alveolata-Chromera_velia.Cvel6353:0.48003,(Alveolata-Vitrella_brassicaformis.Vbra12657:0.40133,(Alveolata-Heterocapsa_rotundata.SCCAP_K0483.20667_1:0.24206,Alveolata-Karenia-brevis_SP1.176295:0.42237)0.996:0.34877)0.779:0.13667)0.999:0.37012,((Choanoflagellida--Monosiga_brevicollis_MX1.GI.167517118:0.74867,(Haptophyta-Isochrysis_galbana.CCMP1323.47141:0.68260,Haptophyta-Calcidiscus_leptoporus.R…
SNRPE___	((Glaucophyte-Cyanoptyche-gloeocystis_SAG4.97.MMETSP1086.20377_1:0.16249,(((Cryptophyta-Guillardia_theta.jgiGuith1.90984:0.16247,Cryptophyta-Chroomonas_mesostigmatica.CCMP1168.23267:0.14614)0.541:0.04020,Cryptophyta-Cryptomonas_paramecium.CCAP977-2a.4345:0.01842)0.891:0.05042,Cryptophyta-Rhodomonas_abbreviata.CaronLabIsolate.15752:0.00760)0.931:0.08481)0.721:0.04891,((Rhizaria-Rosalina_sp.MMETSP0…
GCFC1___	(((Cryptophyta-Proteomonas_sulcata.CCMP704.3517:0.87717,(Cryptophyta-Cryptomonas_paramecium.CCAP977-2a.13010:0.59129,Cryptophyta-Rhodomonas_sp.CCMP768.94914:0.46214)0.231:0.15482)0.994:0.41650,(((Viridiplantae-Klebsormidium_flaccidum.kfl00159_0120:0.44574,(Viridiplantae-Physcomitrella_patens_patens.GI.168029909:0.36159,(Viridiplantae-Selaginella_moellendorffii.GI.302819206:0.50088,(Viridiplantae-…
#Rhodosorus marinus
C19orf29	((Cryptophyta-Geminigera_cryophila.CCMP2564.17865:0.25737,(Cryptophyta-Hemiselmis_andersenii.CCMP1180.32410:0.00054,Cryptophyta-Hemiselmis_andersenii.CCMP1180.6511:0.00055)1.000:0.31967)1.000:0.30225,((Viridiplantae-Klebsormidium_flaccidum.kfl00050_0270:0.22579,((Viridiplantae-Physcomitrella_patens_patens.GI.168056952:0.24410,(Viridiplantae-Selaginella_moellendorffii.GI.302795544:0.09086,Viridipl…
C1orf55_	(((Viridiplantae-Klebsormidium_flaccidum.kfl00109_0120:0.70171,(Viridiplantae-Selaginella_moellendorffii.GI.302809133:0.54943,(Viridiplantae-Oryza_sativa_Japonica_Group.GI.115439203:0.52377,(Viridiplantae-Arabidopsis_thaliana.GI.15234038:0.48930,Viridiplantae-Vitis_vinifera.GI.225454520:0.35630)0.954:0.19250)0.961:0.17197)0.419:0.11420)0.983:0.24557,(Viridiplantae-Dolichomastix_tenuilepis.CCMP327…
C9orf78_	(Stramenopiles-Pythium_ultimum.G014086:0.88463,(Cryptophyta-Hemiselmis_andersenii.CCMP441.10960:0.50343,(Cryptophyta-Cryptomonas_curvata.CCAP979-52.14696:0.11550,(Cryptophyta-Geminigera_cryophila.CCMP2564.13761:0.27819,Cryptophyta-Guillardia_theta.jgiGuith1.115622:0.38550)0.815:0.07600)0.347:0.04288)0.995:0.41336,((Centramoebida-Acanthamoeba_castellanii.gi470450111:0.76496,(Glaucophyte-Gloeochaet…
GPATCH1_	(Haptophyta-Isochrysis_galbana.CCMP1323.24751:1.07936,(Rhizaria-Paulinella_chromatophora.scaffold963.g.14527:0.80907,(((Rhizaria-Lotharella_globosa_LEX01.22755:0.19007,(Rhizaria-Lotharella_amoebiformis_CCMP2058.4670:0.30633,Rhizaria-Gymnochlora_sp_CCMP2014.13494:0.19107)0.992:0.19451)0.937:0.09919,Rhizaria-Chlorarachnion_reptans_CCCM449.602:0.20512)0.365:0.10021,Rhizaria-Norrisiella_sphaerica_BC5…
SRSF9___	((((((((Stramenopiles-Phytophthora_sojae.jgiPhyso1_1.136493:0.26312,Stramenopiles-Phytophthora_ramorum.Phyra75301:0.36196)0.934:0.30862,Stramenopiles-Aphanomyces_astaci.GI.698799196:1.27304)0.654:0.18744,Stramenopiles-Aplanochytrium_stocchinoi.GSBS06.612_1:1.46015)0.814:0.24570,(Stramenopiles-Ectocarpus_siliculosus.GI.298714075:0.24684,Stramenopiles-Saccharina_japonica.SJ16604:0.17424)1.000:0.935…
DDX42___	((((((Viridiplantae-Klebsormidium_flaccidum.kfl01003_0040:0.23779,((Viridiplantae-Oryza_sativa_Japonica_Group.GI.115452607:0.10612,((Viridiplantae-Vitis_vinifera.GI.225437591:0.05238,(Viridiplantae-Mimulus_guttatus.mgv1a001735m:0.08428,(Viridiplantae-Glycine_max.Glyma03g37920.1:0.03857,Viridiplantae-Arabidopsis_thaliana.GI.18407327:0.11222)0.928:0.02674)0.017:0.01128)0.800:0.01819,Viridiplantae-A…
LSM2____	((Metazoa-Trichoplax_adhaerens.GI.195998846:0.14927,(Metazoa-Loa_loa.GI.312087894:0.03673,(Metazoa-Ixodes_scapularis.GI.241742042:0.01224,((Metazoa-Pediculus_humanus_corporis.GI.242007296:0.02440,(Metazoa-Saccoglossus_kowalevskii.GI.291230978:0.00055,(Metazoa-Lottia_gigantea.jgiLotgi1_222366:0.00055,Metazoa-Capitella_teleta.jgiCapca1_111414:0.02510)0.863:0.01226)0.886:0.01220)0.000:0.00055,(Metaz…
ISY1____	((Rhizaria-Elphidium_margaritaceum.MMETSP1385.7029:0.55332,(Rhodophyta-Galdieria_sulphuraria.stig_6.Gs10600:0.50844,(candidate.Rhodosorus_marinus.MMETSP0011.1864_1:0.33732,(Rhodophyta-Gracilariopsis_chorda.GRC0195RA00090_1:0.38802,Rhodophyta-Chondrus_crispus.gi_507107342_16746_17510_F:0.38180)0.995:0.30007)0.858:0.12622)0.906:0.13394)0.952:0.15946,(((Cryptophyta-Cryptomonas_curvata.CCAP979-52.213…
RBM5____	(Stramenopiles-Aurantiochytrium_limacinum.jgiAurli1_45179:0.83573,((((Rhizaria-Reticulomyxa_filosa.gi_569404483:0.92447,(((((Rhodophyta-Rhodosorus_marinus.MMETSP0011_2.1926_1:0.0,candidate.rmar.MMETSP0011.1926_1:0.0):0.11374,(Rhodophyta-Rhodosorus_marinus.MMETSP0315.43289_1:0.02142,candidate.rmar.MMETSP0315.43289_1:0.02160)0.986:0.13122)1.000:0.82358,(((Cryptophyta-Hanusia_phi.CCMP325.13907:0.003…
LUC7L___	(((Metazoa-Daphnia_pulex.jgiDappu1_222176:0.12567,Metazoa-Nasonia_vitripennis.GI.345484155:0.11292)0.817:0.03083,(Metazoa-Branchiostoma_floridae.GI.260824453:0.07386,(Metazoa-Saccoglossus_kowalevskii.GI.291239634:0.15738,(((Metazoa-Danio_rerio.GI.50344888:0.03750,((Metazoa-Homo_sapiens.GI.41393554:0.0,human_reference.ENSG00000007392:0.0):0.00460,Metazoa-Anolis_carolinensis.GI.327286084:0.00581)0.…
CDK11A__	((((Metazoa-Metaseiulus_occidentalis.GI.391326969:0.12149,(Metazoa-Nematostella_vectensis.GI.156383566:0.09305,Metazoa-Stylophora_pistillata_4899:0.05335)0.888:0.03314)0.901:0.02533,((Metazoa-Strongylocentrotus_purpuratus.GI.390367387:0.12789,Metazoa-Aedes_aegypti.GI.157104530:0.14878)0.323:0.01099,(Metazoa-Lottia_gigantea.jgiLotgi1_164624:0.09258,Metazoa-Branchiostoma_floridae.GI.260789724:0.058…
ZNF207__	((((Viridiplantae-Coccomyxa_subellipsoidea_5868.estExt_Genemark1.C_270025:0.68057,Stramenopiles-Nannochloropsis_gaditana.Nga00193:0.71476)0.406:0.16021,((Rhodophyta-Rhodosorus_marinus.MMETSP0315.44007_1:0.0,candidate.rmar.MMETSP0315.44007_1:0.0):0.58080,(Rhodophyta-Calliarthron_tuberculosum.ORF_9893_17:0.78827,Rhodophyta-Compsopogon_coeruleus.CAMNT_0027125907:0.71636)0.837:0.19809)0.894:0.22833)0…
AQR_____	((((((Metazoa-Metaseiulus_occidentalis.GI.391345330:0.17227,Metazoa-Ixodes_scapularis.GI.241155973:0.11395)0.978:0.04682,(Metazoa-Tribolium_castaneum.GI.91085659:0.07862,(Metazoa-Pediculus_humanus_corporis.GI.242017285:0.08265,Metazoa-Nasonia_vitripennis.GI.156543431:0.07414)0.971:0.03430)0.975:0.03626)0.379:0.00606,Metazoa-Daphnia_pulex.jgiDappu1_224167:0.11991)0.839:0.01844,((Metazoa-Caenorhabd…
THOC3___	(Alveolata-Chromera_velia.Cvel23698:0.62937,(((Proteobacteria-Candidatus_Accumulibacter_phosphati.GI.257094183:0.41750,(Rhizaria-Reticulomyxa_filosa.gi_569387362:0.45604,(Fungi-Coprinopsis_cinerea_okayama7130.GI.169866186:0.43982,(Fungi-Laccaria_bicolor_S238N-H82.GI.170115924:0.45356,(Fungi-Laccaria_bicolor_S238N-H82.GI.170093515:0.09949,(Fungi-Laccaria_bicolor_S238N-H82.GI.170092675:0.14791,(Fun…
SNRNP40_	(((((Metazoa-Schistosoma_mansoni.GI.256075295:0.37319,Metazoa-Brugia_malayi.GI.170581114:0.26267)0.762:0.08416,(Glaucophyte-Gloeochaete_witrockiana.SAG46.84.MMETSP0308_128_1:0.28579,(((Rhodophyta-Galdieria_sulphuraria.stig_1.Gs02950.1:0.60354,((Rhodophyta-Rhodosorus_marinus.MMETSP0011_2.14491_1:0.0,candidate.rmar.MMETSP0011.14491_1:0.0):0.02123,candidate.rmar.CAMNT_0027233413.4021:0.09977)1.000:0…
U2AF2___	((Stramenopiles-Extubocellulus_spinifer.CCMP396.6123_1:0.70313,((Stramenopiles-Albugo_laibachii.CCA25959:0.27322,Stramenopiles-Pythium_ultimum.G002231:0.13046)1.000:0.23104,(Stramenopiles-Vaucheria_litorea.CCMP2940.33773_1:0.49718,Stramenopiles-Chattonella_subsalsa.CCMP2191.24142_1:0.32040)0.912:0.11608)0.711:0.06504)0.929:0.08612,(((Fungi-Schizophyllum_commune_H4-8.GI.302685922:0.10668,Fungi-Lac…
DHX8____	(((((Viridiplantae-Klebsormidium_flaccidum.kfl00020_0480:0.05289,(Viridiplantae-Vitis_vinifera.GI.225439092:0.00293,(Viridiplantae-Mimulus_guttatus.mgv1a000393m:0.03506,(Viridiplantae-Glycine_max.Glyma14g40561.1:0.01278,Viridiplantae-Aquilegia_coerulea.Aquca_084_00024.1:0.02726)0.038:0.00291)0.857:0.00611)1.000:0.08656)0.992:0.03636,((Viridiplantae-Bathycoccus_prasinos.Bathy06g04330:0.08167,(Viri…
PABPC1__	(((Alveolata-Chromera_velia.Cvel20431:0.25136,(Dinoflagellate-Peridinium_aciculiferum_PAER2.185314:0.31838,Alveolata-Perkinsus.GI.294939182:0.35722)0.876:0.10819)0.998:0.17396,((Stramenopiles-Saprolegnia_diclina_VS20.GI.669148582:0.07928,(Stramenopiles-Albugo_laibachii.CCA16902:0.14595,Stramenopiles-Phytophthora_infestans_T30-4.GI.301120388:0.04989)0.529:0.04897)0.999:0.09882,((Stramenopiles-Nitz…
FAM50A__	(Glaucophyte-Gloeochaete_witrockiana.SAG46.84.MMETSP0308_7971_1:0.51015,Centramoebida-Acanthamoeba_castellanii.gi470485384:0.30106,(((Fungi-Malassezia.GI.164662683:0.62030,((Haptophyta-Pavlova_sp.CCMP459.2439:0.09208,Haptophyta-Pavlova_gyrans.CCMP608.51301:0.11531)1.000:0.23809,(Haptophyta-Scyphosphaera_apsteinii.RCC1455.94481:0.17260,Haptophyta-Chrysochromulina_ericina.CCMP281.32154:0.21629)0.97…
SEC31B__	((((Mycetozoa-Dictyostelium_discoideum_AX4.GI.66826083:0.48496,(Metazoa-Ciona_intestinalis.GI.198430079:0.34812,(((Metazoa-Homo_sapiens.GI.41349441:0.07861,(Metazoa-Takifugu_rubripes.GI.410903928:0.09994,Metazoa-Danio_rerio.GI.41054764:0.05465)0.980:0.05203)0.964:0.06561,((Metazoa-Homo_sapiens.GI.14149696:0.0,human_reference.ENSG00000075826:0.0):0.29389,(Metazoa-Takifugu_rubripes.GI.410895589:0.2…
XAB2____	((Haptophyta-Pavlova_lutheri.RCC1537.79219:0.51235,(Haptophyta-Phaeocystis_antarctica.Caron_Lab.10701:0.14335,((((Haptophyta-Isochrysis_galbana.CCMP1323.24172:0.04906,(Haptophyta-Isochrysis_galbana.CCMP1323.108375:0.05911,Haptophyta-Isochrysis_galbana.CCMP1323.20570:0.07884)0.282:0.00535)0.959:0.05259,(Haptophyta-Gephyrocapsa_oceanica.RCC1303.150127:0.00553,Haptophyta-Emiliania_huxleyi.EMIHUDRAFT…
SNRPA___	(((((Haptophyta-Scyphosphaera_apsteinii.RCC1455.68735:0.06787,Haptophyta-Phaeocystis_Sp.CCMP2710.25972:0.10819)0.723:0.03414,(Haptophyta-Chrysochromulina_brevifilum.UTEX_LB_985.1031:0.18344,Haptophyta-Isochrysis_galbana.CCMP1323.20453:0.18603)0.739:0.03378)0.990:0.18868,((Glaucophyte-Gloeochaete_witrockiana.SAG46.84.MMETSP0308_161757_1:0.05251,((Cryptophyta-Rhodomonas_sp.CCMP768.17544:0.20931,Cry…
THOC1___	(((Rhodophyta-Rhodosorus_marinus.MMETSP0315.2124_1:0.0,candidate.rmar.MMETSP0315.2124_1:0.0):1.13847,Rhodophyta-Galdieria_sulphuraria.stig_24.Gs31170.1:0.76143)0.970:0.25204,(Haptophyta-Chrysoculter_rhomboideus.RCC1486.28071:0.71134,(Haptophyta-Chrysoculter_rhomboideus.RCC1486.35058:0.67916,(Haptophyta-Phaeocystis_Sp.CCMP2710.53683:0.29248,(((Haptophyta-Chrysochromulina_ericina.CCMP281.15028:0.18…
RBM22___	(Metazoa-Branchiostoma_floridae.GI.260830806:0.05516,(Metazoa-Ciona_intestinalis.GI.118344182:0.20655,((Glaucophyte-Gloeochaete_witrockiana.SAG46.84.MMETSP0308_14941_1:0.19961,((Viridiplantae-Chlorella_variabilis_3994.estExt_Genewise1Plus.C_20426:0.19691,Viridiplantae-Dunaliella_tertiolecta.CCMP1320.7311_1:0.22488)1.000:0.17565,((Viridiplantae-Pyramimonas_parkeae.CCMP726.280_1:0.20017,Viridiplant…
SRRT____	((((Alveolata-Vitrella_brassicaformis.Vbra20061:1.14240,((Alveolata-Protocruzia_adherens.Boccale.10555_1:0.98884,(Alveolata-Climacostomum_virens.W-24.5993_1:0.33693,(Alveolata-Fabrea_salina.1684_1:0.22346,Alveolata-Blepharisma_japonicum.R1072.5166_1:0.31107)0.316:0.07937)1.000:0.46314)0.904:0.19926,(Alveolata-Litonotus_pictus.P1.12639_1:1.29284,Alveolata-Tetrahymena_thermophila.GI.229594069:1.075…
SF3B2___	((Rhodophyta-Galdieria_sulphuraria.stig_64.Gs59050.1:0.12856,((Rhodophyta-Rhodosorus_marinus.MMETSP0011_2.5386_1:0.0,candidate.rmar.MMETSP0011.5386_1:0.0):0.20631,(Rhodophyta-Calliarthron_tuberculosum.ORF_887_20:0.34492,Rhodophyta-Compsopogon_coeruleus.MMETSP0312_4198_1:0.24093)0.868:0.05528)0.518:0.04434)0.995:0.12097,((((Stramenopiles-Aurantiochytrium_limacinum.jgiAurli1_58001:0.39817,Stramenop…
HNRNPC__	((Rhodophyta-Compsopogon_coeruleus.MMETSP0312_15182_1:0.30131,(Rhodophyta-Pyropia_yezoensis.ctg16082_g3869:0.02737,Rhodophyta-Porphyra_umbilicalis.esContig5399:0.02067)1.000:0.21235)0.921:0.07224,(((Rhodophyta-Rhodosorus_marinus.MMETSP0315.43317_1:0.0,candidate.rmar.MMETSP0315.43317_1:0.0):0.00555,Rhodophyta-Rhodosorus_marinus.MMETSP0011_2.7930_1:0.01846)1.000:0.42405,(Rhodophyta-Porphyridium_pur…
SRPK1___	((((Rhodophyta-Rhodosorus_marinus.MMETSP0011_2.8760_1:0.0,candidate.rmar.MMETSP0011.8760_1:0.0):0.43455,((Haptophyta-Pavlova_lutheri.RCC1537.7340:0.45513,(((Rhodophyta-Compsopogon_coeruleus.MMETSP0312_25827_1:0.21094,(Rhodophyta-Pyropia_yezoensis.ctg35527_g8509:0.31267,Rhodophyta-Calliarthron_tuberculosum.ORF_27234_30:0.10981)0.959:0.11485)0.357:0.05852,((Rhodophyta-Rhodosorus_marinus.MMETSP0315.…
CDC5L___	(Haptophyta-Chrysochromulina_brevifilum.UTEX_LB_985.85719:0.19918,(Haptophyta-Exanthemachrysis_gayraliae.RCC1523.16564:0.13462,Haptophyta-Chrysoculter_rhomboideus.RCC1486.36539:0.05630)0.996:0.13284,(((Glaucophyte-Gloeochaete_witrockiana.SAG46.84.MMETSP0308_5145_1:0.16315,Glaucophyte-Cyanophora_paradoxa6632.gene0.2:0.17205)0.923:0.05538,((Viridiplantae-Klebsormidium_flaccidum.kfl00133_0190:0.1498…
HNRNPM__	(Alveolata-Theileria_parvaain_Muguga.GI.71028102:0.49787,(Rhodophyta-Cyanidioschyzon_merolae.CMM078C:0.24683,((Rhodophyta-Compsopogon_coeruleus.MMETSP0312_7857_1:0.17650,((Rhodophyta-Pyropia_haitanensis.gi570637818:0.04974,Rhodophyta-Porphyra_umbilicalis.esContig2566:0.01717)0.999:0.21906,(Rhodophyta-Chondrus_crispus_T00009125001:0.10991,Rhodophyta-Calliarthron_tuberculosum.ORF_15837_43:0.17408)0…
SF3A1___	(((((Metazoa-Hydra_magnipapillata.GI.449683217:0.35312,(((Fungi-Coprinopsis_cinerea_okayama7130.GI.169853869:0.18306,Fungi-Schizophyllum_commune_H4-8.GI.302692528:0.10972)1.000:0.53141,(Fungi-Coccidioides_immitis_RS.GI.119192120:0.11443,(Fungi-Aspergillus_flavus_NRRL3357.GI.238505944:0.06138,(Fungi-Talaromyces.GI.242813274:0.16816,Fungi-Neosartorya.GI.119493180:0.23893)0.152:0.01007)0.991:0.14785…
SNRPD3__	((Metazoa-Danio_rerio.GI.41054297:0.03865,(Metazoa-Homo_sapiens.GI.4759160:0.0,human_reference.ENSG00000100028:0.0):0.00053)0.991:0.08644,(Metazoa-Saccoglossus_kowalevskii.GI.291235317:0.04937,(Metazoa-Branchiostoma_floridae.GI.260837085:0.08283,((Metazoa-Hydra_magnipapillata.GI.221131194:0.11751,(Metazoa-Nematostella_vectensis.GI.156402297:0.06515,(Metazoa-Stylophora_pistillata_2214:0.02126,Meta…
DGCR14__	(((((Centramoebida-Acanthamoeba_castellanii.gi470410742:0.93386,((((((Metazoa-Loa_loa.GI.312072160:0.06222,Metazoa-Brugia_malayi.GI.170591891:0.07757)1.000:0.91183,(((Metazoa-Capitella_teleta.jgiCapca1_179187:0.46481,Metazoa-Lottia_gigantea.jgiLotgi1_72520:0.31507)0.968:0.12856,((Metazoa-Branchiostoma_floridae.GI.260808281:0.30971,(Metazoa-Saccoglossus_kowalevskii.GI.291235333:0.44505,Metazoa-Str…
TFIP11__	(Viridiplantae-Klebsormidium_flaccidum.kfl00511_0010:0.31848,(Viridiplantae-Oryza_sativa_Japonica_Group.GI.115489580:0.41832,((Viridiplantae-Aquilegia_coerulea.Aquca_015_00368.1:0.08048,(Viridiplantae-Aquilegia_coerulea.Aquca_036_00004.1:0.12994,Viridiplantae-Aquilegia_coerulea.Aquca_004_00325.1:0.00051)0.900:0.06202)1.000:0.17219,(Viridiplantae-Vitis_vinifera.GI.225454601:0.11764,(Viridiplantae-…
THOC5___	((Metazoa-Metaseiulus_occidentalis.GI.391332826:0.78116,((Metazoa-Nasonia_vitripennis.GI.345480194:0.46613,Metazoa-Aedes_aegypti.GI.157129888:0.50657)0.980:0.16866,((((Metazoa-Strongylocentrotus_purpuratus.GI.72044303:0.42711,((Metazoa-Stylophora_pistillata_5671:0.25165,Metazoa-Nematostella_vectensis.GI.156380776:0.24409)1.000:0.23021,((((Metazoa-Homo_sapiens.GI.50959085:0.0,human_reference.ENSG0…
PHF5A___	((Centramoebida-Acanthamoeba_castellanii.gi470521273:0.05143,(((((Dinoflagellate-Noctiluca_scintillan.5606_1:0.04032,Alveolata-Perkinsus.GI.294951927:0.05511)0.866:0.03460,(Alveolata-Chromera_velia.Cvel6893:0.06360,Alveolata-Vitrella_brassicaformis.Vbra19925:0.00954)0.753:0.01464)0.898:0.01971,(((Viridiplantae-Pterosperma_sp.CCMP1384.39070_1:0.03880,Viridiplantae-Pyramimonas_parkeae.CCMP726.13522…
RBM23___	(Metazoa-Trichoplax_adhaerens.GI.196004162:0.99173,(((Metazoa-Saccoglossus_kowalevskii.GI.291237300:0.80287,Metazoa-Tribolium_castaneum.GI.189233811:0.88984)0.999:0.45691,(Metazoa-Ixodes_scapularis.GI.241171172:0.45481,(Metazoa-Daphnia_pulex.jgiDappu1_308724:0.46728,Metazoa-Nasonia_vitripennis.GI.345493607:0.24353)0.959:0.12186)0.991:0.19192)0.810:0.08061,(Metazoa-Anolis_carolinensis.GI.327263901…
PRMT5___	(Heterolobosea-Naegleria_gruberi.jgiNaegr1.39225:0.51424,Dinoflagellate-Pyrodinium_bahamense.pbaha01.9216:0.53250,((((Metazoa-Nematostella_vectensis.GI.156385530:0.16251,(Metazoa-Stylophora_pistillata_5608:0.05861,Metazoa-Acropora_digitifera.adi_v1.18092:0.06832)0.922:0.06178)0.998:0.11859,((Metazoa-Branchiostoma_floridae.GI.260834801:0.14023,(((Metazoa-Daphnia_pulex.jgiDappu1_308857:0.20920,Meta…
SNW1____	((((Metazoa-Takifugu_rubripes.GI.410916163:0.06036,(Metazoa-Anolis_carolinensis.GI.327259176:0.00499,(Metazoa-Homo_sapiens.GI.6912676:0.00055,human_reference.ENSG00000100603:0.07732)0.966:0.02007)0.968:0.03513)1.000:0.07326,(Metazoa-Lottia_gigantea.jgiLotgi1_233248:0.14032,Metazoa-Ciona_intestinalis.GI.459186292:0.16515)0.929:0.03489)0.882:0.02749,((Metazoa-Ixodes_scapularis.GI.241743807:0.10832,…
PNN_____	(((Metazoa-Hydra_magnipapillata.GI.221114357:0.96098,(Metazoa-Stylophora_pistillata_13890:0.33456,Metazoa-Nematostella_vectensis.GI.156392570:0.41282)0.949:0.17459)0.809:0.13381,((((Metazoa-Daphnia_pulex.jgiDappu1_225597:0.64696,Metazoa-Ixodes_scapularis.GI.241568957:0.67153)0.637:0.13810,(Metazoa-Tribolium_castaneum.GI.91087219:0.62144,(Metazoa-Acyrthosiphon_pisum.GI.193587241:0.80218,Metazoa-Pe…
PRPF6___	(Metazoa-Branchiostoma_floridae.GI.260788069:0.12655,(Metazoa-Ciona_intestinalis.GI.459177447:0.20625,((Metazoa-Homo_sapiens.GI.40807485:0.0,human_reference.ENSG00000101161:0.0):0.01930,Metazoa-Anolis_carolinensis.GI.327271921:0.01148)0.996:0.07036)0.977:0.04207,((Metazoa-Lottia_gigantea.jgiLotgi1_141173:0.10559,Metazoa-Capitella_teleta.jgiCapca1_223651:0.12555)0.987:0.04125,((((Rhizaria-Lotharel…
CRNKL1__	((((Rhizaria-Reticulomyxa_filosa.gi_569374001:1.54291,Cryptophyta-Proteomonas_sulcata.CCMP704.16570:0.80229)0.540:0.18023,(Viridiplantae-Aquilegia_coerulea.Aquca_029_00019.1:0.74701,Viridiplantae-Micromonas_pusilla_CCMP1545.GI.303273688:0.64149)1.000:0.49300)0.913:0.15600,(Rhodophyta-Porphyra_umbilicalis.esisotig04332:0.97093,((Rhodophyta-Rhodosorus_marinus.MMETSP0315.43991_1:0.0,candidate.rmar.M…
NKAP____	((((Haptophyta-Pavlova_sp.CCMP459.6801:0.20878,Haptophyta-Exanthemachrysis_gayraliae.RCC1523.11312:0.03857)0.755:0.03873,((Cryptophyta-Hemiselmis_andersenii.CCMP644.23439:0.14771,(Cryptophyta-Proteomonas_sulcata.CCMP704.9143:0.07872,(Cryptophyta-Geminigera_cryophila.CCMP2564.19510:0.06008,(Cryptophyta-Rhodomonas_abbreviata.CaronLabIsolate.28512:0.01036,Cryptophyta-Rhodomonas_lens_RHODO.8345:0.032…
HTATSF1_	(((((((Viridiplantae-Coccomyxa_subellipsoidea_6959.estExt_Genewise1Plus.C_40760:0.48714,(Viridiplantae-Klebsormidium_flaccidum.kfl00067_0210:0.21290,(Viridiplantae-Selaginella_moellendorffii.GI.302790311:0.23175,(Viridiplantae-Physcomitrella_patens_patens.GI.168048203:0.11569,((((Viridiplantae-Aquilegia_coerulea.Aquca_089_00014.1:0.05011,(Viridiplantae-Glycine_max.Glyma20g24130.1:0.12198,(Viridip…
SNRNP70_	(Viridiplantae-Selaginella_moellendorffii.GI.302756609:0.23042,(Viridiplantae-Physcomitrella_patens_patens.GI.168016725:0.23658,(Rhodophyta-Rhodosorus_marinus.MMETSP0315.3805_1:0.97512,(Rhodophyta-Rhodosorus_marinus.MMETSP0315.5128_1:1.12128,(((Rhodophyta-Chondrus_crispus_T00001532001:0.33300,(((((Glaucophyte-Cyanophora_paradoxa8039.gene0.1:0.16877,Metazoa-Trichoplax_adhaerens.GI.195996029:0.2811…
SF3A2___	(((Stramenopiles-Saprolegnia_diclina_VS20.GI.669150362:0.14216,(Stramenopiles-Hyaloperonospora_arabidopsidis.HpaP805665:0.02556,Stramenopiles-Phytophthora_infestans_T30-4.GI.301114113:0.02874)0.907:0.07115)0.997:0.14774,(((((Stramenopiles-Pteridomonas_danica.PT_40734_1:0.19273,Stramenopiles-Aureococcus_anophagefferens.jgiAuran1_28099:0.08017)0.923:0.06105,(Dinoflagellate-Oxyrrhis_marina.56668_1:0…
CCDC130_	(((Metazoa-Strongylocentrotus_purpuratus.GI.390344876:0.31427,Metazoa-Branchiostoma_floridae.GI.260817975:0.27282)0.947:0.09779,((((Metazoa-Homo_sapiens.GI.13540614:0.0,human_reference.ENSG00000104957:0.0):0.11445,(Metazoa-Takifugu_rubripes.GI.410917690:0.18078,Metazoa-Danio_rerio.GI.45387617:0.20834)0.994:0.13766)0.150:0.04092,Metazoa-Anolis_carolinensis.GI.327263270:0.12660)0.990:0.13738,Metazo…
FAM32A__	(((Metazoa-Homo_sapiens.GI.7661696:0.0,human_reference.ENSG00000105058:0.0):0.10370,(Metazoa-Branchiostoma_floridae.GI.260794467:0.18135,Metazoa-Saccoglossus_kowalevskii.GI.291242652:0.22083)0.928:0.10502)0.440:0.01400,(Metazoa-Takifugu_rubripes.GI.410921410:0.18391,Metazoa-Danio_rerio.GI.50345060:0.08028)0.821:0.06753,(Metazoa-Strongylocentrotus_purpuratus.GI.390355396:0.31113,(((Metazoa-Ixodes_…
PRPF31__	((Stramenopiles-Aphanomyces_astaci.GI.698812870:0.23433,(Stramenopiles-Albugo_laibachii.CCA22653:0.14787,(Stramenopiles-Pythium_ultimum.G000704:0.07407,(Stramenopiles-Hyaloperonospora_arabidopsidis.HpaP812440:0.09418,Stramenopiles-Phytophthora_infestans_T30-4.GI.301117294:0.04527)0.999:0.08002)0.970:0.06020)0.935:0.05978)1.000:0.45257,(Glaucophyte-Gloeochaete_witrockiana.SAG46.84.MMETSP0308_18365…
DDX5____	((Dinoflagellate-Oxyrrhis_marina.12682_1:0.10835,(Alveolata-Perkinsus.GI.294901515:0.16055,Dinoflagellate-Peridinium_aciculiferum_PAER2.9379:0.17313)0.212:0.03011)0.999:0.10831,((Metazoa-Branchiostoma_floridae.GI.260809351:0.10604,((((Metazoa-Homo_sapiens.GI.148613856:0.00634,Metazoa-Anolis_carolinensis.GI.327284970:0.00507)0.966:0.03414,(Metazoa-Takifugu_rubripes.GI.410901955:0.02940,Metazoa-Dan…
EFTUD2__	(Metazoa-Strongylocentrotus_purpuratus.GI.390339971:0.08248,(Metazoa-Saccoglossus_kowalevskii.GI.291225920:0.07816,Metazoa-Branchiostoma_floridae.GI.260804075:0.07550)0.521:0.01320,((Metazoa-Danio_rerio.GI.169646399:0.03494,((Metazoa-Homo_sapiens.GI.385298678:0.0,human_reference.ENSG00000108883:0.0):0.01317,Metazoa-Anolis_carolinensis.GI.327275796:0.00722)0.979:0.01909)0.999:0.04354,((Metazoa-Dap…
DHX15___	((Alveolata-Fabrea_salina.29521_1:0.19528,((((((Rhodophyta-Rhodosorus_marinus.MMETSP0011_2.5286_1:0.0,candidate.rmar.MMETSP0011.5286_1:0.0):0.05860,(Rhodophyta-Chondrus_crispus_T00006250001:0.09494,Rhodophyta-Calliarthron_tuberculosum.ORF_19191_115:0.06851)0.999:0.07109)0.715:0.00963,Rhodophyta-Compsopogon_coeruleus.MMETSP0312_4082_1:0.08869)0.868:0.01381,((Rhodophyta-Timspurckia_oligopyrenoides.…
HSPA8___	(Metazoa-Ixodes_scapularis.GI.241153675:0.07654,(Metazoa-Daphnia_pulex.jgiDappu1_256736:0.08076,(Metazoa-Capitella_teleta.jgiCapca1_159224:0.12182,Metazoa-Helobdella_robusta.jgiHelro1_186840:0.06323)0.911:0.01785)0.157:0.01128,(((Metazoa-Ciona_intestinalis.GI.198420813:0.08077,Metazoa-Trichoplax_adhaerens.GI.196013524:0.08611)0.937:0.02006,(Metazoa-Branchiostoma_floridae.GI.260816519:0.07538,Meta…
PRPF19__	(((Cryptophyta-Proteomonas_sulcata.CCMP704.81858:0.46721,(Stramenopiles-Ochromonas_sp.CCMP1393.4709_1:0.81235,Stramenopiles-Vaucheria_litorea.CCMP2940.21531_1:0.43654)0.645:0.14868)0.703:0.12950,(((Metazoa-Capsaspora_owczarzaki.GI.765551671:0.47329,(Metazoa-Takifugu_rubripes.GI.410913861:0.06015,(((Metazoa-Strongylocentrotus_purpuratus.GI.390362592:0.08682,((((Metazoa-Helobdella_robusta.jgiHelro1…
QKI_____	(Viridiplantae-Glycine_max.Glyma09g40820.1:0.01989,(Viridiplantae-Vitis_vinifera.GI.225434301:0.10355,((Viridiplantae-Oryza_sativa_Japonica_Group.GI.115464523:0.16202,Viridiplantae-Oryza_sativa_Japonica_Group.GI.115471235:0.10917)0.964:0.08780,((Viridiplantae-Glycine_max.Glyma02g40440.3:0.07972,Viridiplantae-Glycine_max.Glyma11g31530.1:0.09100)0.978:0.08272,(((Glaucophyte-Gloeochaete_witrockiana.…
PRPF4B__	(Metazoa-Amphimedon_queenslandica.GI.340385059:0.18513,(Metazoa-Trichoplax_adhaerens.GI.196003334:0.11775,((((Glaucophyte-Gloeochaete_witrockiana.SAG46.84.MMETSP0308_15135_1:0.0,Glaucophyte-Gloeochaete_witrockiana.SAG46.84.MMETSP0308_59794_1:0.0):0.33894,((Fungi-Schizophyllum_commune_H4-8.GI.302691640:0.08084,(Fungi-Coprinopsis_cinerea_okayama7130.GI.299754552:0.12982,Fungi-Laccaria_bicolor_S238N…
PPWD1___	((Fungi-Neosartorya.GI.119492760:0.11046,Fungi-Ustilago.GI.71019285:0.10349)0.822:0.03720,(((Glaucophyte-Gloeochaete_witrockiana.SAG46.84.MMETSP0308_17381_1:0.11682,((Rhodophyta-Pyropia_yezoensis.ctg16664_g4061:0.03529,Rhodophyta-Porphyra_umbilicalis.esContig5119:0.01887)0.944:0.13875,(Rhodophyta-Erythrolobus_australicus.MMETSP1353.9973_1:0.06961,Rhodophyta-Erythrolobus_madagascarensis.CAMNT_0028…
NCBP2___	(((Metazoa-Saccoglossus_kowalevskii.GI.291242692:0.09552,(Metazoa-Anolis_carolinensis.GI.327288494:0.09776,(Metazoa-Capitella_teleta.jgiCapca1_149941:0.12868,Metazoa-Helobdella_robusta.jgiHelro1_91084:0.06158)0.825:0.03872)0.748:0.01382)0.835:0.02570,(Metazoa-Ixodes_scapularis.GI.241116714:0.08546,Metazoa-Tribolium_castaneum.GI.189237587:0.09564)0.726:0.00996)0.772:0.01479,(Metazoa-Lottia_gigante…
SF3B1___	(((((Mycetozoa-Dictyostelium_discoideum_AX4.GI.66819451:0.14664,Rhodophyta-Calliarthron_tuberculosum.ORF_8262_51:0.14781)0.719:0.01528,((((Metazoa-Ciona_intestinalis.GI.459173117:0.04653,(Metazoa-Danio_rerio.GI.68366436:0.00055,(Metazoa-Homo_sapiens.GI.54112117:0.0,human_reference.ENSG00000115524:0.0,Metazoa-Anolis_carolinensis.GI.327284639:0.0):0.00142)0.988:0.01859)0.678:0.00760,(Metazoa-Saccog…
SRSF7___	((Stramenopiles-Phytophthora_sojae.jgiPhyso1_1.128344:0.16265,Stramenopiles-Phytophthora_infestans_T30-4.GI.301119209:0.10141)1.000:1.14901,((((Mycetozoa-Dictyostelium_discoideum_AX4.GI.66819695:0.92446,Centramoebida-Acanthamoeba_castellanii.gi470417906:0.99292)0.958:0.32501,(((Metazoa-Lottia_gigantea.jgiLotgi1_174596:0.23918,Metazoa-Capitella_teleta.jgiCapca1_20343:0.39521)0.992:0.16858,(((Metaz…
BCAS2___	(((((((Haptophyta-Chrysochromulina_ericina.CCMP281.24358:0.25905,Haptophyta-Chrysochromulina_polylepis.CCMP1757.143268:0.13583)0.996:0.21275,(Haptophyta-Chrysochromulina_brevifilum.UTEX_LB_985.54336:0.17998,Haptophyta-Chrysochromulina_rotalis.UIO044.12419:0.09107)0.971:0.11544)0.774:0.03744,(Haptophyta-Phaeocystis_antarctica.Caron_Lab.22091:0.22012,(Haptophyta-Scyphosphaera_apsteinii.RCC1455.2890…
PRPF3___	((Glaucophyte-Gloeochaete_witrockiana.SAG46.84.MMETSP0308_18060_1:0.40484,(Haptophyta-Phaeocystis_cordata.RCC1383.60694:0.51480,(((Viridiplantae-Bathycoccus_prasinos.Bathy05g04120:0.52856,(Viridiplantae-Chlamydomonas_reinhardtii.GI.159477299:0.53354,Viridiplantae-Chlorella_variabilis_857.e_gw1.10.351.1:0.20016)0.948:0.16966)0.133:0.03820,(Viridiplantae-Pyramimonas_parkeae.CCMP726.14067_1:0.22199,…
SYF2____	(((Viridiplantae-Pterosperma_sp.CCMP1384.1898_1:0.14063,Viridiplantae-Mantoniella_antarctica.SL175.18828_1:0.36822)0.808:0.04485,((Viridiplantae-Picochlorum_SE3.contig_96.g571:0.38993,(Viridiplantae-Chlamydomonas_reinhardtii.GI.159462844:0.42399,Viridiplantae-Dunaliella_tertiolecta.CCMP1320.642_1:0.20023)0.049:0.02703)0.730:0.09022,(Viridiplantae-Pyramimonas_parkeae.CCMP726.4544_1:0.18367,(Viridi…
RBBP6___	(((((Metazoa-Metaseiulus_occidentalis.GI.391341626:1.10530,((Metazoa-Nasonia_vitripennis.GI.345486440:0.56836,Metazoa-Pediculus_humanus_corporis.GI.242021551:1.07149)0.910:0.16023,Metazoa-Daphnia_pulex.jgiDappu1_309825:0.90089)0.882:0.14608)0.647:0.09909,Metazoa-Capitella_teleta.jgiCapca1_175258:0.76566)0.911:0.09015,((Metazoa-Ciona_intestinalis.GI.459175057:1.04115,(Metazoa-Takifugu_rubripes.GI.…
SMU1____	(((Metazoa-Mnemiopsis_leidyi.ML073274a:0.12929,((Metazoa-Stylophora_pistillata_6709:0.05855,Metazoa-Nematostella_vectensis.GI.156385286:0.06141)0.995:0.06045,(Glaucophyte-Gloeochaete_witrockiana.SAG46.84.MMETSP0308_16444_1:0.13977,(((Viridiplantae-Klebsormidium_flaccidum.kfl00262_0080:0.12312,(Viridiplantae-Physcomitrella_patens_patens.GI.168010799:0.08794,(Viridiplantae-Arabidopsis_thaliana.GI.2…
WDR83___	((Metazoa-Strongylocentrotus_purpuratus.GI.72160341:0.22528,((Metazoa-Homo_sapiens.GI.14150114:0.0,human_reference.ENSG00000123154:0.0):0.14996,Metazoa-Anolis_carolinensis.GI.327281012:0.05342)0.980:0.08302)0.672:0.03959,Metazoa-Branchiostoma_floridae.GI.260795321:0.18967,((Metazoa-Daphnia_pulex.jgiDappu1_303698:0.26233,(Metazoa-Capitella_teleta.jgiCapca1_226222:0.23857,(Metazoa-Ciona_intestinali…
SRSF6___	(Viridiplantae-Vitis_vinifera.GI.225439817:0.34491,(Viridiplantae-Vitis_vinifera.GI.359486310:0.14808,(Viridiplantae-Aquilegia_coerulea.Aquca_027_00193.2:0.16060,Viridiplantae-Aquilegia_coerulea.Aquca_027_00193.1:0.00934)1.000:0.23004)0.769:0.05158,(Viridiplantae-Oryza_sativa_Japonica_Group.GI.115434616:0.38536,(Viridiplantae-Arabidopsis_thaliana.GI.30687109:0.28622,((((Rhodophyta-Galdieria_sulph…
SNRPC___	((Viridiplantae-Aquilegia_coerulea.Aquca_010_00508.1:0.16461,(Viridiplantae-Mimulus_guttatus.mgv1a014399m:0.23135,(Viridiplantae-Glycine_max.Glyma02g17120.3:0.07306,Viridiplantae-Vitis_vinifera.GI.225436815:0.05189)0.385:0.03632)0.625:0.03479)0.844:0.05064,(Viridiplantae-Arabidopsis_thaliana.GI.18412147:0.10006,(Viridiplantae-Oryza_sativa_Japonica_Group.GI.115445447:0.19103,(Viridiplantae-Klebsor…
RNF113A_	(((Metazoa-Tribolium_castaneum.GI.91086881:0.15566,Metazoa-Aedes_aegypti.GI.157123920:0.18577)0.930:0.06895,(Metazoa-Capitella_teleta.jgiCapca1_223699:0.20032,Metazoa-Pediculus_humanus_corporis.GI.242008491:0.19544)0.039:0.04287)0.357:0.04419,((Metazoa-Saccoglossus_kowalevskii.GI.291238839:0.14874,Metazoa-Lottia_gigantea.jgiLotgi1_185777:0.08019)0.860:0.03582,(Metazoa-Ciona_intestinalis.GI.740964…
THOC2___	((((Stramenopiles-Chattonella_subsalsa.CCMP2191.7356_1:0.73240,((Stramenopiles-Saprolegnia_diclina_VS20.GI.669137920:0.25443,Stramenopiles-Aphanomyces_astaci.GI.698816276:0.30873)0.999:0.17781,(Stramenopiles-Albugo_laibachii.CCA15741:0.35120,(Stramenopiles-Pythium_ultimum.G001186:0.13047,(Stramenopiles-Hyaloperonospora_arabidopsidis.HpaP806337:0.09189,(Stramenopiles-Phytophthora_sojae.jgiPhyso1_1…
SNRPD2__	((Viridiplantae-Klebsormidium_flaccidum.kfl00067_0020:0.05590,(Haptophyta-Phaeocystis_antarctica.CCMP1374.694:0.01307,(((((Metazoa-Homo_sapiens.GI.4759158:0.0,Metazoa-Anolis_carolinensis.GI.327286749:0.0,human_reference.ENSG00000125743:0.0):0.03676,((Metazoa-Daphnia_pulex.jgiDappu1_309154:0.01265,((Rhodophyta-Compsopogon_coeruleus.CAMNT_0027128105:0.16898,(Rhodophyta-Rhodosorus_marinus.MMETSP0011…
SNRPB___	((Rhodophyta-Compsopogon_coeruleus.MMETSP0312_2355_1:0.37722,((Rhodophyta-Rhodosorus_marinus.MMETSP0315.6591_1:0.0,candidate.rmar.MMETSP0315.6591_1:0.0):0.19805,(Rhodophyta-Chondrus_crispus_T00003969001:0.39271,Rhodophyta-Galdieria_sulphuraria.stig_7.Gs12670.1:0.42773)0.044:0.04166)0.896:0.08383)0.917:0.10960,(((Viridiplantae-Klebsormidium_flaccidum.kfl00468_0040:0.14828,(((Viridiplantae-Mimulus_…
RBM42___	((Glaucophyte-Gloeochaete_witrockiana.SAG46.84.MMETSP0308_14920_1:0.34375,(Glaucophyte-Cyanoptyche-gloeocystis_SAG4.97.MMETSP1086.37286_1:0.18056,Glaucophyte-Cyanoptyche-gloeocystis_SAG4.97.MMETSP1086.19642_1:0.16316)0.980:0.15729)1.000:0.22787,(Glaucophyte-Cyanoptyche-gloeocystis_SAG4.97.MMETSP1086.2306_1:0.05185,Glaucophyte-Cyanoptyche-gloeocystis_SAG4.97.MMETSP1086.614_1:0.08983)1.000:0.32618,…
LSM7____	((((Metazoa-Nematostella_vectensis.GI.156383890:0.04328,((Haptophyta-Chrysochromulina_polylepis.CCMP1757.128435:0.00055,(Haptophyta-Phaeocystis_antarctica.Caron_Lab.38284:0.06686,Haptophyta-Gephyrocapsa_oceanica.RCC1303.9177:0.09483)0.892:0.06190)0.984:0.18651,(((Stramenopiles-Ectocarpus_siliculosus.GI.299473000:0.0,Stramenopiles-Saccharina_japonica.SJ02931:0.0):0.19950,(Cryptophyta-Guillardia_th…
LSM4____	((((Metazoa-Homo_sapiens.GI.6912486:0.0,human_reference.ENSG00000130520:0.0):0.01233,(Metazoa-Pediculus_humanus_corporis.GI.242007513:0.05801,Metazoa-Tribolium_castaneum.GI.91084013:0.00055)0.924:0.04997)0.776:0.01229,Metazoa-Daphnia_pulex.jgiDappu1_218645:0.01241)0.784:0.01163,(Metazoa-Nematostella_vectensis.GI.156395605:0.13134,(Metazoa-Acyrthosiphon_pisum.GI.253735672:0.13371,((Glaucophyte-Cya…
PPIL4___	(((Haptophyta-Isochrysis_galbana.CCMP1323.17497:0.07533,Haptophyta-Scyphosphaera_apsteinii.RCC1455.100940:0.04472)0.980:0.09424,(Haptophyta-Phaeocystis_cordata.RCC1383.5866:0.12437,(Haptophyta-Chrysoculter_rhomboideus.RCC1486.5125:0.04708,(Haptophyta-Exanthemachrysis_gayraliae.RCC1523.2601:0.12094,Haptophyta-Pavlova_sp.CCMP459.97441:0.06214)0.946:0.06449)0.837:0.02669)0.815:0.02813)0.764:0.01247,…
KHDRBS3_	(Viridiplantae-Aquilegia_coerulea.Aquca_005_00320.1:0.06680,Viridiplantae-Vitis_vinifera.GI.225462037:0.03872,(Viridiplantae-Glycine_max.Glyma06g48070.1:0.02389,(((Viridiplantae-Mimulus_guttatus.mgv1a007711m:0.07775,((Viridiplantae-Glycine_max.Glyma02g40440.3:0.05384,Viridiplantae-Glycine_max.Glyma11g31530.1:0.04569)0.862:0.02592,((Viridiplantae-Glycine_max.Glyma09g40820.1:0.00784,(Viridiplantae-…
SNRPA1__	((Metazoa-Lottia_gigantea.jgiLotgi1_120927:0.15921,(Metazoa-Ciona_intestinalis.GI.198422073:0.29519,(Metazoa-Branchiostoma_floridae.GI.260821402:0.19161,((Metazoa-Takifugu_rubripes.GI.410930978:0.04646,Metazoa-Danio_rerio.GI.342187185:0.03714)0.909:0.02338,((Metazoa-Homo_sapiens.GI.50593002:0.0,human_reference.ENSG00000131876:0.0):0.07736,Metazoa-Anolis_carolinensis.GI.327289594:0.01859)0.960:0.0…
TOE1____	((Glaucophyte-Gloeochaete_witrockiana.SAG46.84.MMETSP0308_6113_1:0.61248,((Cryptophyta-Geminigera_cryophila.CCMP2564.28573:0.71791,Cryptophyta-Hemiselmis_viresens.PCC157.9822:0.34283)0.933:0.21596,Cryptophyta-Cryptomonas_curvata.CCAP979-52.26989:0.80362)0.938:0.17562)0.874:0.13962,(Stramenopiles-Thalassiothrix_antarctica.L6_D1.11183_1:0.94804,Stramenopiles-Nannochloropsis_gaditana.Nga03138:0.6995…
CTNNBL1_	((Metazoa-Capitella_teleta.jgiCapca1_149947:0.21951,Metazoa-Lottia_gigantea.jgiLotgi1_108932:0.19377)0.885:0.04647,(((Metazoa-Tribolium_castaneum.GI.91094681:0.19753,(Metazoa-Pediculus_humanus_corporis.GI.242004339:0.21185,(Metazoa-Aedes_aegypti.GI.157137020:0.21617,(Metazoa-Nasonia_vitripennis.GI.345484918:0.23818,Metazoa-Acyrthosiphon_pisum.GI.328718623:0.21869)0.178:0.01209)0.782:0.02893)0.036…
SRRM1___	(((Rhizaria-Chlorarachnion_reptans_CCCM449.3810:0.40656,(Rhizaria-Norrisiella_sphaerica_BC52.52890:0.51017,(Rhizaria-Lotharella_globosa_LEX01.14767:0.17504,Rhizaria-Partenskyella_glossopodia_RCC365.8619:0.23860)0.471:0.10516)0.858:0.09236)1.000:0.31237,(Glaucophyte-Gloeochaete_witrockiana.SAG46.84.MMETSP0308_166936_1:0.67479,(Haptophyta-Scyphosphaera_apsteinii.RCC1455.3201:0.32072,(Haptophyta-Cal…
RBMX2___	((((Metazoa-Capitella_teleta.jgiCapca1_86725:0.35604,(Metazoa-Loa_loa.GI.312072049:0.61411,Metazoa-Metaseiulus_occidentalis.GI.391339259:0.56752)0.463:0.15563)0.914:0.16387,((Metazoa-Nasonia_vitripennis.GI.156543304:0.30321,(Metazoa-Acyrthosiphon_pisum.GI.328698189:0.49039,Metazoa-Daphnia_pulex.jgiDappu1_194198:0.51657)0.331:0.19330)0.833:0.12364,(((Metazoa-Stylophora_pistillata_256:0.53600,Metaz…
PRPF38A_	((Stramenopiles-Saccharina_japonica.SJ08988:0.33596,Stramenopiles-Chattonella_subsalsa.CCMP2191.14888_1:0.29872)0.940:0.12815,(Centramoebida-Acanthamoeba_castellanii.gi470442559:0.37250,((Viridiplantae-Dunaliella_tertiolecta.CCMP1320.11851_1:0.33733,Viridiplantae-Coccomyxa_subellipsoidea_8486.e_gw1.7.267.1:0.18300)0.972:0.11269,(Glaucophyte-Gloeochaete_witrockiana.SAG46.84.MMETSP0308_17489_1:0.18…
PRPF4___	(((((Metazoa-Homo_sapiens.GI.24431950:0.0,human_reference.ENSG00000136875:0.0):0.03983,Metazoa-Anolis_carolinensis.GI.327290124:0.01657)0.972:0.06617,(Metazoa-Takifugu_rubripes.GI.410904337:0.10530,Metazoa-Danio_rerio.GI.292614242:0.07826)0.003:0.04313)0.999:0.13418,((((Metazoa-Mnemiopsis_leidyi.ML128418a:0.40765,Metazoa-Strongylocentrotus_purpuratus.GI.72110055:0.15055)0.310:0.07977,(Metazoa-Cio…
NCBP1___	(Cryptophyta-Chroomonas_mesostigmatica.CCMP1168.7188:1.11523,(Stramenopiles-Aureoumbra_lagunensis.CCMP1510.25017_1:1.93403,(Rhizaria-Bigelowiella_natans_88985_estExt_fgenesh1_pg.C_410131:1.08622,(Rhizaria-Lotharella_amoebiformis_CCMP2058.8614:0.78319,Rhizaria-Lotharella_globosa_LEX01.24077:0.62536)0.896:0.14550)0.996:0.54213)0.861:0.16907,(((Viridiplantae-Mantoniella_antarctica.SL175.18500_1:1.08…
PPIL1___	((Fungi-Magnaporthe_oryzae_70-15.GI.389646127:0.11837,(Fungi-Podospora_anserina_S_mat_.GI.171684005:0.09072,Fungi-Talaromyces.GI.242781442:0.06730)0.375:0.03795)0.841:0.04308,(Fungi-Schizophyllum_commune_H4-8.GI.302691932:0.18386,(Dinoflagellate-Oxyrrhis_marina.12663_1:0.16898,(candidate.rmar.CAMNT_0027215589.1171:0.19332,(Rhizaria-Elphidium_margaritaceum.MMETSP1385.117091:0.15895,(Dinoflagellate…
SNRPF___	(Haptophyta-Coccolithus_pelagicus.braarudi_PLY182g.437:0.01597,((Haptophyta-Phaeocystis_Sp.CCMP2710.8011:0.0,Haptophyta-Phaeocystis_antarctica.CCMP1374.984:0.0):0.01737,(Haptophyta-Isochrysis_galbana.CCMP1323.11029:0.00054,(Rhizaria-Lotharella_globosa_CCCM811.6583:0.00055,Rhizaria-Lotharella_amoebiformis_CCMP2058.11285:0.08570)0.949:0.04789)0.077:0.01557)0.849:0.03194,((Haptophyta-Chrysochromulin…
MFAP1___	(Stramenopiles-Aureoumbra_lagunensis.CCMP1510.26457_1:0.80528,(Centramoebida-Acanthamoeba_castellanii.gi470419183:0.58049,(((Stramenopiles-Aphanomyces_astaci.GI.698788192:0.26865,Stramenopiles-Saprolegnia_diclina_VS20.GI.669156422:0.30741)0.998:0.22847,(Stramenopiles-Albugo_laibachii.CCA18116:0.45687,Stramenopiles-Pythium_ultimum.G006910:0.32639)0.962:0.12295)0.999:0.20306,((Stramenopiles-Pterido…
DHX38___	(((Haptophyta-Pavlova_gyrans.CCMP608.58412:0.01649,Haptophyta-Chrysoculter_rhomboideus.RCC1486.51190:0.03783)0.997:0.06010,(Haptophyta-Chrysochromulina_brevifilum.UTEX_LB_985.69787:0.04986,(Haptophyta-Scyphosphaera_apsteinii.RCC1455.96473:0.04235,(Haptophyta-Isochrysis_sp.CCMP1324.139710:0.01776,Haptophyta-Emiliania_huxleyi.EMIHUDRAFT_466980:0.03116)0.992:0.02974)0.310:0.01707)0.995:0.03895)0.992…
EIF4A3__	((Metazoa-Trichoplax_adhaerens.GI.196014693:0.04211,Metazoa-Ixodes_scapularis.GI.241737496:0.03440)0.225:0.00556,((Metazoa-Acropora_digitifera.adi_v1.03386:0.03545,Metazoa-Nematostella_vectensis.GI.156405006:0.03226)0.922:0.01493,(((Cryptophyta-Hanusia_phi.CCMP325.17541:0.11994,(Glaucophyte-Cyanoptyche-gloeocystis_SAG4.97.MMETSP1086.36960_1:0.09319,((Viridiplantae-Physcomitrella_patens_patens.GI.…
TXNL4A__	((Rhodophyta-Galdieria_sulphuraria.stig_43.Gs46660.1:0.06795,((candidate.rmar.CAMNT_0000983735_297_615_F:0.0,candidate.rmar.Contig318_2971_3406_R:0.0,Rhodophyta-Rhodosorus_marinus.Contig318:0.0,Rhodophyta-Rhodosorus_marinus.CAMNT_0000984321:0.0,candidate.rmar.CAMNT_0000984321_3047_3475_R:0.0,Rhodophyta-Rhodosorus_marinus.CAMNT_0000983735:0.0):0.07241,(Cryptophyta-Rhodomonas_abbreviata.CaronLabIso…
NOSIP___	(((((Rhodophyta-Galdieria_sulphuraria.stig_4.Gs08310.1:0.59492,(Rhodophyta-Compsopogon_coeruleus.MMETSP0312_21263_1:0.57278,Rhodophyta-Chondrus_crispus_T00002783001:0.82922)0.043:0.03446)0.904:0.12085,(Rhodophyta-Rhodosorus_marinus.MMETSP0315.8239_1:0.0,candidate.rmar.MMETSP0315.8239_1:0.0):0.80935)0.805:0.07870,(Centramoebida-Acanthamoeba_castellanii.gi470380212:0.62836,((((Viridiplantae-Chlamyd…
SF3B4___	(((Metazoa-Ciona_intestinalis.GI.198425590:0.04937,Metazoa-Lottia_gigantea.jgiLotgi1_201929:0.00053)0.839:0.01221,(Metazoa-Pediculus_humanus_corporis.GI.242011768:0.04957,Metazoa-Tribolium_castaneum.GI.91079430:0.00055)0.843:0.01225)0.000:0.00054,(Metazoa-Nematostella_vectensis.GI.156387980:0.03720,(((Metazoa-Homo_sapiens.GI.5032069:0.0,human_reference.ENSG00000143368:0.0,Metazoa-Anolis_carolinen…
SNRPG___	(((Viridiplantae-Pyramimonas_parkeae.CCMP726.135231_1:0.15399,Viridiplantae-Pterosperma_sp.CCMP1384.11707_1:0.05789)0.966:0.12565,(((Centramoebida-Acanthamoeba_castellanii.gi470448830:0.25304,(Viridiplantae-Klebsormidium_flaccidum.kfl00228_0010:0.07785,Viridiplantae-Physcomitrella_patens_patens.GI.168067143:0.04105)0.845:0.06149)0.803:0.05833,((Rhodophyta-Galdieria_sulphuraria.stig_27.Gs33450.1:0…
SNRNP200	(Metazoa-Branchiostoma_floridae.GI.260817878:0.09391,(Metazoa-Stylophora_pistillata_9659:0.11554,(Glaucophyte-Gloeochaete_witrockiana.SAG46.84.MMETSP0308_11082_1:0.17443,(((Haptophyta-Pavlova_gyrans.CCMP608.58264:0.13166,Haptophyta-Exanthemachrysis_gayraliae.RCC1523.47332:0.14307)1.000:0.17240,(Haptophyta-Chrysochromulina_polylepis.CCMP1757.25412:0.08307,(Haptophyta-Phaeocystis_antarctica.Caron_L…
DDX46___	(((Metazoa-Trichoplax_adhaerens.GI.196012612:0.17941,((((Rhizaria-Bigelowiella_natans_58219_fgenesh1_pm.65_8:0.35885,((((Glaucophyte-Cyanophora_paradoxa53813.gene0.1:0.14599,(Glaucophyte-Gloeochaete_witrockiana.SAG46.84.MMETSP0308_6643_1:0.08536,(Glaucophyte-Cyanoptyche-gloeocystis_SAG4.97.MMETSP1086.53361_1:0.09109,(Glaucophyte-Cyanoptyche-gloeocystis_SAG4.97.MMETSP1086.65149_1:0.00967,Glaucophy…
ZMAT2___	(((Fungi-Postia_placenta_Mad-698-R.GI.242214553:0.05950,(Fungi-Schizophyllum_commune_H4-8.GI.302680663:0.22259,Fungi-Laccaria_bicolor_S238N-H82.GI.170093089:0.15457)0.937:0.13960)1.000:0.59608,(Stramenopiles-Albugo_laibachii.CCA24143:0.49807,(Stramenopiles-Saprolegnia_diclina_VS20.GI.669145124:0.11070,Stramenopiles-Aphanomyces_invadans.GI.673049489:0.26239)0.993:0.29077)0.931:0.19448)0.885:0.1228…
FRA10AC1	(((Rhizaria-Chlorarachnion_reptans_CCCM449.29911:0.28521,((Rhizaria-Norrisiella_sphaerica_BC52.6866:0.25129,(Rhizaria-Lotharella_amoebiformis_CCMP2058.7054:0.27176,Rhizaria-Lotharella_oceanica_CCMP622.8826:0.27595)0.329:0.04560)0.780:0.05077,Rhizaria-Gymnochlora_sp_CCMP2014.2967:0.16736)0.887:0.05871)0.999:0.31389,(Centramoebida-Acanthamoeba_castellanii.gi470424519:0.47995,(Glaucophyte-Cyanoptych…
CELF1___	((((((Stramenopiles-Saprolegnia_diclina_VS20.GI.669148256:0.04246,Stramenopiles-Aphanomyces_astaci.GI.698816372:0.05839)0.949:0.07700,(Stramenopiles-Albugo_laibachii.CCA23638:0.17375,(Stramenopiles-Pythium_ultimum.G009308:0.02741,(Stramenopiles-Hyaloperonospora_arabidopsidis.HpaP808764:0.05133,(Stramenopiles-Phytophthora_sojae.jgiPhyso1_1.133760:0.00072,Stramenopiles-Phytophthora_infestans_T30-4.…
CWC15___	(((((Metazoa-Acropora_digitifera.adi_v1.19178:0.06650,Metazoa-Nematostella_vectensis.GI.156370319:0.09974)0.961:0.06193,((((Metazoa-Hydra_magnipapillata.GI.221103061:0.24056,(Metazoa-Branchiostoma_floridae.GI.260797568:0.14234,Metazoa-Lottia_gigantea.jgiLotgi1_114228:0.16333)0.062:0.02177)0.790:0.01990,Metazoa-Capitella_teleta.jgiCapca1_224957:0.17306)0.145:0.02831,Metazoa-Strongylocentrotus_purp…
KIN_____	(Glaucophyte-Gloeochaete_witrockiana.SAG46.84.MMETSP0308_26532_1:0.37698,(Mycetozoa-Dictyostelium_discoideum_AX4.GI.66825921:0.49580,(Cryptophyta-Guillardia_theta.jgiGuith1.159923:0.12738,(Cryptophyta-Chroomonas_mesostigmatica.CCMP1168.18695:0.12041,Cryptophyta-Hemiselmis_andersenii.CCMP441.11100:0.08956)0.984:0.17143)1.000:0.26017)0.884:0.09929,((((Metazoa-Mnemiopsis_leidyi.ML128615a:0.42619,((M…
CWC27___	((((Cryptophyta-Geminigera_cryophila.CCMP2564.1530:0.06848,(Cryptophyta-Cryptomonas_curvata.CCAP979-52.32378:0.09588,Cryptophyta-Cryptomonas_paramecium.CCAP977-2a.7198:0.07047)0.984:0.11536)0.994:0.16953,(Centramoebida-Acanthamoeba_castellanii.gi470513956:0.22722,((((Haptophyta-Scyphosphaera_apsteinii.RCC1455.72149:0.18291,((((Viridiplantae-Klebsormidium_flaccidum.kfl00104_0320:0.09675,(Viridipla…
BUB3____	((((((Rhodophyta-Rhodosorus_marinus.MMETSP0011_2.3631_1:0.0,candidate.rmar.MMETSP0011.3631_1:0.0):0.26012,(Cryptophyta-Hemiselmis_andersenii.CCMP644.14795:0.32729,(((((Metazoa-Helobdella_robusta.jgiHelro1_83337:0.05436,(Metazoa-Lottia_gigantea.jgiLotgi1_200955:0.02083,((Metazoa-Branchiostoma_floridae.GI.260789125:0.01450,(Metazoa-Homo_sapiens.GI.16554627:0.00054,Metazoa-Anolis_carolinensis.GI.327…
U2AF1___	(((((Haptophyta-Isochrysis_galbana.CCMP1323.19412:0.04973,((Haptophyta-Chrysochromulina_brevifilum.UTEX_LB_985.22284:0.03034,Haptophyta-Chrysochromulina_rotalis.UIO044.25131:0.05375)0.109:0.03348,Haptophyta-Chrysochromulina_polylepis.CCMP1757.21750:0.15232)0.835:0.02200)0.037:0.00217,Haptophyta-Pleurochrysis_carterae.CCMP645.171515:0.02010)0.764:0.01346,(Haptophyta-Scyphosphaera_apsteinii.RCC1455…
CCDC12__	(Metazoa-Lottia_gigantea.jgiLotgi1_233303:0.18388,(Metazoa-Ixodes_scapularis.GI.241609627:0.27307,((((Metazoa-Homo_sapiens.GI.238231397:0.0,human_reference.ENSG00000160799:0.0):0.13775,(Metazoa-Takifugu_rubripes.GI.410905329:0.06435,Metazoa-Danio_rerio.GI.57525761:0.07465)0.871:0.05164)0.870:0.06196,(((Metazoa-Amphimedon_queenslandica.GI.340372707:0.37278,((Fungi-Puccinia_graminis_f_sp_tritici_CR…
SAP30BP_	(Metazoa-Capsaspora_owczarzaki.GI.765553504:1.53527,(((Metazoa-Acropora_digitifera.adi_v1.09317:0.69505,Metazoa-Nematostella_vectensis.GI.156373981:0.55397)0.815:0.14847,Metazoa-Hydra_magnipapillata.GI.449686852:0.79439)0.512:0.12780,((((Metazoa-Homo_sapiens.GI.9994179:0.0,human_reference.ENSG00000161526:0.0):0.06961,Metazoa-Anolis_carolinensis.GI.327265013:0.06959)0.967:0.10154,(Metazoa-Danio_re…
SRSF2___	(Rhodophyta-Rhodosorus_marinus.CAMNT_0027231463:0.59037,(Rhodophyta-Compsopogon_coeruleus.MMETSP0312_30313_1:0.61844,((Rhodophyta-Rhodosorus_marinus.MMETSP0011_2.7579_1:0.0,candidate.rmar.MMETSP0011.7579_1:0.0):0.12380,Rhodophyta-Rhodosorus_marinus.MMETSP0315.5760_1:0.10300)1.000:0.48721)0.858:0.18694,((((((((Proteobacteria-Desulfomicrobium.GI.256828609:0.10334,Proteobacteria-Desulfomicrobium.GI.…
MAGOH___	(Centramoebida-Acanthamoeba_castellanii.gi470526728:0.16033,(Viridiplantae-Oryza_sativa_Japonica_Group.GI.297607875:0.07685,(Viridiplantae-Mimulus_guttatus.mgv1a015616m:0.01483,(((Viridiplantae-Aquilegia_coerulea.Aquca_035_00153.1:0.01728,Viridiplantae-Arabidopsis_thaliana.GI.15217623:0.09311)0.847:0.01539,(Viridiplantae-Glycine_max.Glyma03g25790.1:0.17391,Viridiplantae-Vitis_vinifera.GI.22545499…
CWC22___	((((Viridiplantae-Selaginella_moellendorffii.GI.302788666:0.18457,(Viridiplantae-Physcomitrella_patens_patens.GI.168025149:0.06009,(Viridiplantae-Arabidopsis_thaliana.GI.15220892:0.09691,(Viridiplantae-Vitis_vinifera.GI.225454072:0.05764,Viridiplantae-Glycine_max.Glyma08g41440.3:0.04492)0.908:0.03613)0.990:0.05227)0.737:0.02758)0.938:0.04287,(Viridiplantae-Pyramimonas_parkeae.CCMP726.105684_1:0.1…
U2SURP__	(Viridiplantae-Oryza_sativa_Japonica_Group.GI.115441831:0.20178,((Viridiplantae-Physcomitrella_patens_patens.GI.168016725:0.29497,Viridiplantae-Selaginella_moellendorffii.GI.302756609:0.29289)0.710:0.04625,(Viridiplantae-Mimulus_guttatus.mgv1a016056m:0.17748,(Viridiplantae-Arabidopsis_thaliana.GI.30687226:0.15908,Viridiplantae-Arabidopsis_thaliana.GI.15236359:0.18870)0.783:0.08772)0.919:0.11929)0…
SNIP1___	((((((Stramenopiles-Chattonella_subsalsa.CCMP2191.17314_1:0.50785,((Stramenopiles-Saprolegnia_diclina_VS20.GI.669168053:0.22924,Stramenopiles-Aphanomyces_astaci.GI.698813848:0.14812)0.327:0.07042,(Stramenopiles-Albugo_laibachii.CCA16643:0.55982,(Stramenopiles-Pythium_ultimum.G004920:0.16514,(Stramenopiles-Hyaloperonospora_arabidopsidis.HpaP800607:0.28678,Stramenopiles-Phytophthora_sojae.jgiPhyso1…
LSM6____	(Metazoa-Capitella_teleta.jgiCapca1_152822:0.02878,(Metazoa-Helobdella_robusta.jgiHelro1_156575:0.01433,(Metazoa-Trichoplax_adhaerens.GI.196014390:0.07422,Metazoa-Ciona_intestinalis.GI.198429171:0.00054)0.796:0.01430)0.779:0.01418,((Metazoa-Saccoglossus_kowalevskii.GI.291225628:0.0,Metazoa-Lottia_gigantea.jgiLotgi1_164944:0.0,Metazoa-Branchiostoma_floridae.GI.260791583:0.0,Metazoa-Homo_sapiens.GI…
SLU7____	((((Alveolata-Toxoplasma_gondii_ME49.GI.237830061:0.37367,Alveolata-Vitrella_brassicaformis.Vbra22027:0.28889)1.000:0.32431,((((Metazoa-Nematostella_vectensis.GI.156405711:0.13494,(Metazoa-Stylophora_pistillata_13250:0.05415,Metazoa-Acropora_digitifera.adi_v1.15240:0.05569)0.973:0.05843)0.992:0.07535,(Metazoa-Lottia_gigantea.jgiLotgi1_124539:0.18494,Metazoa-Capitella_teleta.jgiCapca1_33844:0.2089…
PRPF18__	(((((Stramenopiles-Saprolegnia_diclina_VS20.GI.669167324:0.16192,(Stramenopiles-Aphanomyces_invadans.GI.673042003:0.00997,Stramenopiles-Aphanomyces_astaci.GI.698791408:0.03379)0.968:0.09448)0.991:0.19071,(Stramenopiles-Albugo_laibachii.CCA17382:0.22726,(Stramenopiles-Pythium_ultimum.G003042:0.12765,(Stramenopiles-Phytophthora_infestans_T30-4.GI.301106368:0.03355,(Stramenopiles-Phytophthora_sojae.…
SNRPD1__	((Centramoebida-Acanthamoeba_castellanii.gi470530269:0.12254,((Viridiplantae-Glycine_max.Glyma02g10640.1:0.00054,(Viridiplantae-Arabidopsis_thaliana.GI.15231485:0.06828,(Viridiplantae-Oryza_sativa_Japonica_Group.GI.115446977:0.04668,(Viridiplantae-Aquilegia_coerulea.Aquca_089_00006.2:0.01128,Viridiplantae-Vitis_vinifera.GI.225436986:0.00055)0.855:0.00053)0.658:0.00388)0.946:0.03439)0.870:0.04115,…
SF1_____	(Fungi-Zymoseptoria_tritici_IPO323.GI.398397343:0.03298,((Fungi-Podospora_anserina_S_mat_.GI.171692423:0.00823,Fungi-Sordaria_macrospora_k-hell.GI.336257991:0.00055)0.808:0.00811,(Fungi-Magnaporthe_oryzae_70-15.GI.389623617:0.01407,Fungi-Verticillium_albo-atrum_VaMs.102.GI.302404766:0.01531)0.654:0.00310)0.850:0.00831,((Fungi-Tuber_melanosporum_Mel28.GI.296416335:0.03343,(Fungi-Talaromyces.GI.242…
CDC40___	(((Metazoa-Stylophora_pistillata_5393:0.08759,Metazoa-Nematostella_vectensis.GI.156377890:0.10352)0.925:0.03722,Metazoa-Ciona_intestinalis.GI.198420817:0.17523)0.693:0.02519,(Metazoa-Ixodes_scapularis.GI.241569829:0.11068,(Metazoa-Helobdella_robusta.jgiHelro1_94015:0.14014,Metazoa-Lottia_gigantea.jgiLotgi1_205766:0.09578)0.920:0.04887)0.851:0.03285,((Metazoa-Trichoplax_adhaerens.GI.196005179:0.09…
USP39___	((((Rhodophyta-Compsopogon_coeruleus.MMETSP0312_16965_1:0.50782,Rhodophyta-Galdieria_sulphuraria.stig_6.Gs11350.1:0.37846)0.793:0.10822,(Rhodophyta-Erythrolobus_australicus.MMETSP1353.17909_1:0.54914,(Rhodophyta-Rhodosorus_marinus.MMETSP0315.3626_1:0.0,candidate.rmar.MMETSP0315.3626_1:0.0):0.52678)0.138:0.10851)0.975:0.16021,(Glaucophyte-Cyanophora_paradoxa37763.gene0.3:0.64986,Glaucophyte-Gloeoc…
CD2BP2__	((((Dinoflagellate-Pyrodinium_bahamense.pbaha01.10739:2.04014,Alveolata-Vitrella_brassicaformis.Vbra6272:0.99739)0.792:0.22424,((((Fungi-Postia_placenta_Mad-698-R.GI.242217728:0.17835,(Fungi-Schizophyllum_commune_H4-8.GI.302691446:0.21739,Fungi-Laccaria_bicolor_S238N-H82.GI.170088406:0.23387)0.987:0.21974)0.997:0.34452,(Fungi-Malassezia.GI.164661407:0.59405,Fungi-Ustilago.GI.71021921:0.84459)0.86…
SF3B5___	((Metazoa-Branchiostoma_floridae.GI.260784943:0.08649,(Metazoa-Ciona_intestinalis.GI.198428031:0.14873,(Metazoa-Nematostella_vectensis.GI.156376882:0.19086,Metazoa-Strongylocentrotus_purpuratus.GI.115675803:0.13322)0.773:0.02907)0.870:0.05508)0.812:0.03208,(Metazoa-Capitella_teleta.jgiCapca1_178019:0.07866,Metazoa-Saccoglossus_kowalevskii.GI.291234567:0.05087)0.707:0.01725,(Metazoa-Aedes_aegypti.…
HNRNPA3_	(Viridiplantae-Picochlorum_SE3.contig_96.g459:1.07107,Rhodophyta-Timspurckia_oligopyrenoides.MMETSP1172.16833_1:1.09705,(((((Rhodophyta-Compsopogon_coeruleus.MMETSP0312_30313_1:0.72355,((Rhodophyta-Rhodosorus_marinus.MMETSP0011_2.7579_1:0.0,candidate.rmar.MMETSP0011.7579_1:0.0):0.09305,(Rhodophyta-Rhodosorus_marinus.MMETSP0315.5760_1:0.0,candidate.rmar.MMETSP0315.5760_1:0.0):0.10035)1.000:0.58106…
LSM3____	(((Metazoa-Trichoplax_adhaerens.GI.196003100:0.06991,((((Rhodophyta-Rhodosorus_marinus.MMETSP0011_2.9476_1:0.0,candidate.rmar.MMETSP0011.9476_1:0.0):0.14753,(Haptophyta-Emiliania_huxleyi.EMIHUDRAFT_432584:0.06210,(Haptophyta-Phaeocystis_Sp.CCMP2710.1737:0.05151,(Haptophyta-Chrysochromulina_ericina.CCMP281.17453:0.03806,Haptophyta-Isochrysis_sp.CCMP1324.6265:0.00054)0.777:0.01267)0.752:0.00054)0.9…
PLRG1___	(((Metazoa-Strongylocentrotus_purpuratus.GI.115709786:0.09770,Metazoa-Lottia_gigantea.jgiLotgi1_234495:0.13860)0.940:0.03644,(Metazoa-Ixodes_scapularis.GI.242001024:0.13996,(((Metazoa-Homo_sapiens.GI.4505895:0.0,human_reference.ENSG00000171566:0.0):0.01656,Metazoa-Anolis_carolinensis.GI.327274045:0.00955)0.976:0.03323,(Metazoa-Takifugu_rubripes.GI.410917770:0.05348,Metazoa-Danio_rerio.GI.50582979…
PPIH____	(((Rhodophyta-Erythrolobus_madagascarensis.MMETSP1354.1387_1:0.23800,(Rhodophyta-Rhodosorus_marinus.MMETSP0011_2.2471_1:0.0,candidate.rmar.MMETSP0011.2471_1:0.0):0.14624)0.948:0.09759,((Viridiplantae-Chlamydomonas_reinhardtii.GI.159485018:0.20040,Viridiplantae-Dunaliella_tertiolecta.CCMP1320.533_1:0.14367)0.825:0.03947,Cryptophyta-Guillardia_theta.jgiGuith1.164051:0.19581)0.460:0.02905)0.471:0.02…
PPP1CA__	(((Metazoa-Metaseiulus_occidentalis.GI.391345710:0.04340,(Metazoa-Helobdella_robusta.jgiHelro1_156455:0.06432,Metazoa-Tribolium_castaneum.GI.189236792:0.01734)0.394:0.00871)0.952:0.03194,((Metazoa-Acropora_digitifera.adi_v1.21399:0.02268,Metazoa-Nematostella_vectensis.GI.156394193:0.00054)0.871:0.01185,(Metazoa-Ciona_intestinalis.GI.198423690:0.03661,(Metazoa-Trichoplax_adhaerens.GI.196012092:0.0…
PRPF8___	(((Metazoa-Danio_rerio.GI.169646741:0.00973,(Metazoa-Homo_sapiens.GI.91208426:0.00115,human_reference.ENSG00000174231:0.00122)0.999:0.00973)0.999:0.01906,(Metazoa-Strongylocentrotus_purpuratus.GI.390356588:0.24912,(Metazoa-Branchiostoma_floridae.GI.260791273:0.00053,Metazoa-Branchiostoma_floridae.GI.260791275:0.00054)0.894:0.00861)0.997:0.07295)0.929:0.00704,(((((((Centramoebida-Acanthamoeba_cast…
DDX23___	(Metazoa-Saccoglossus_kowalevskii.GI.291225666:0.12990,(Metazoa-Helobdella_robusta.jgiHelro1_106716:0.11434,Metazoa-Lottia_gigantea.jgiLotgi1_223447:0.12507)0.874:0.02778,(((Metazoa-Nematostella_vectensis.GI.156391217:0.06173,(Metazoa-Stylophora_pistillata_9067:0.04844,Metazoa-Acropora_digitifera.adi_v1.18017:0.06553)0.978:0.06510)0.996:0.05856,(Metazoa-Hydra_magnipapillata.GI.449663558:0.15309,(…
SART1___	((((((Stramenopiles-Saprolegnia_diclina_VS20.GI.669165176:0.15061,Stramenopiles-Aphanomyces_astaci.GI.698807878:0.27289)0.999:0.22240,((Stramenopiles-Phytophthora_sojae.jgiPhyso1_1.135310:0.05211,Stramenopiles-Phytophthora_infestans_T30-4.GI.301108281:0.10101)0.983:0.13126,Stramenopiles-Albugo_laibachii.CCA20134:0.52044)0.834:0.08717)1.000:0.28852,((Stramenopiles-Chattonella_subsalsa.CCMP2191.899…
SNRPE___	((Haptophyta-Phaeocystis_antarctica.Caron_Lab.8921:0.01708,Viridiplantae-Physcomitrella_patens_patens.GI.168008828:0.03546)0.770:0.01736,(((Glaucophyte-Cyanoptyche-gloeocystis_SAG4.97.MMETSP1086.20377_1:0.08829,(Cryptophyta-Cryptomonas_paramecium.CCAP977-2a.4345:0.03534,(Cryptophyta-Geminigera_sp_CaronLabIsolate.25752:0.03360,Cryptophyta-Rhodomonas_abbreviata.CaronLabIsolate.15752:0.00055)0.000:0…
NAA38___	((Rhizaria-Elphidium_margaritaceum.MMETSP1385.3091:0.13098,(Stramenopiles-Pythium_ultimum.G009062:0.02802,Stramenopiles-Phytophthora_infestans_T30-4.GI.301093096:0.00055)0.966:0.10900)0.871:0.04730,((((((Metazoa-Helobdella_robusta.jgiHelro1_68492:0.24914,(Metazoa-Capitella_teleta.jgiCapca1_79884:0.19687,(Metazoa-Danio_rerio.GI.255069768:0.00053,(Metazoa-Takifugu_rubripes.GI.410907029:0.04516,((Me…
DDX41___	((Rhodophyta-Galdieria_sulphuraria.stig_42.Gs45510.1:0.16047,(Rhodophyta-Rhodosorus_marinus.MMETSP0315.44029_1:0.0,candidate.rmar.MMETSP0315.44029_1:0.0):0.05951)0.958:0.05315,((Viridiplantae-Selaginella_moellendorffii.GI.302818865:0.03062,((((Viridiplantae-Arabidopsis_thaliana.GI.15241415:0.01136,Viridiplantae-Vitis_vinifera.GI.359482396:0.00567)0.765:0.00560,(Viridiplantae-Mimulus_guttatus.mgv1…
SF3A3___	(((Metazoa-Takifugu_rubripes.GI.410911272:0.04537,((Metazoa-Homo_sapiens.GI.5803167:0.0,human_reference.ENSG00000183431:0.0):0.01978,Metazoa-Anolis_carolinensis.GI.327284435:0.02377)0.999:0.05244)1.000:0.13013,((Metazoa-Stylophora_pistillata_15328:0.21818,((Metazoa-Trichoplax_adhaerens.GI.196004989:0.25235,Metazoa-Hydra_magnipapillata.GI.449672514:0.25981)0.969:0.09063,(Metazoa-Brugia_malayi.GI.1…
CDK10___	(Metazoa-Daphnia_pulex.jgiDappu1_230543:0.18944,(Metazoa-Aedes_aegypti.GI.157109037:0.22055,(Metazoa-Pediculus_humanus_corporis.GI.242015568:0.06877,Metazoa-Tribolium_castaneum.GI.91078980:0.06572)0.952:0.06683)0.939:0.05354,(((Metazoa-Strongylocentrotus_purpuratus.GI.72158568:0.15744,Metazoa-Saccoglossus_kowalevskii.GI.291243574:0.09100)0.952:0.07079,(Metazoa-Branchiostoma_floridae.GI.260818988:…
SF3B3___	(Metazoa-Daphnia_pulex.jgiDappu1_303178:0.14095,Metazoa-Pediculus_humanus_corporis.GI.242018509:0.10098,(Metazoa-Ciona_intestinalis.GI.198420618:0.14014,((Metazoa-Helobdella_robusta.jgiHelro1_100012:0.13530,(Metazoa-Capitella_teleta.jgiCapca1_155561:0.09500,Metazoa-Lottia_gigantea.jgiLotgi1_188836:0.09973)0.054:0.01176)0.996:0.03652,(((Metazoa-Takifugu_rubripes.GI.410930842:0.05380,Metazoa-Danio_…
PRPF40A_	((Alveolata-Perkinsus.GI.294886953:1.21159,(Alveolata-Vitrella_brassicaformis.Vbra18919:0.56319,((((Dinoflagellate-Crypthecodinium_cohnii.Seligo.34633:0.15557,Dinoflagellate-Peridinium_aciculiferum_PAER2.36783:0.14792)0.999:0.11000,Dinoflagellate-Noctiluca_scintillan.54336_1:0.23454)0.641:0.02747,Dinoflagellate-Symbiodinium_minutum.v1.2.001213:0.17311)0.230:0.02889,(Dinoflagellate-Heterocapsa_rot…
UBL5____	(((Rhodophyta-Erythrolobus_australicus.MMETSP1353.2471_1:0.04893,(Stramenopiles-Blastocystis_hominis.GscopeV1.GSBLHT00003490001:0.08447,Rhodophyta-Timspurckia_oligopyrenoides.CAMNT_0024643379:0.07348)0.026:0.01391)0.829:0.02268,(Rhodophyta-Galdieria_sulphuraria.stig_32.Gs37930.1:0.05818,(Rhodophyta-Rhodosorus_marinus.MMETSP0315.2802_1:0.0,candidate.rmar.MMETSP0315.2802_1:0.0):0.01484)0.893:0.0005…
GNB2L1__	(Metazoa-Saccoglossus_kowalevskii.GI.291230121:0.04112,(((Metazoa-Hydra_magnipapillata.GI.221091012:0.08739,Metazoa-Branchiostoma_floridae.GI.260838517:0.07521)0.535:0.02347,(Metazoa-Nematostella_vectensis.GI.156380455:0.10568,(Metazoa-Capsaspora_owczarzaki.GI.765556476:0.11272,(((Stramenopiles-Aplanochytrium_stocchinoi.GSBS06.10255_1:0.09280,Stramenopiles-Saprolegnia_diclina_VS20.GI.669145936:0.…
DDX3X___	(((Metazoa-Strongylocentrotus_purpuratus.GI.390356735:0.22463,((Metazoa-Stylophora_pistillata_11289:0.14126,Metazoa-Nematostella_vectensis.GI.156367199:0.16881)0.982:0.09255,(Metazoa-Mnemiopsis_leidyi.ML00995a:0.35438,(((Fungi-Schizophyllum_commune_H4-8.GI.302686080:0.07068,Fungi-Laccaria_bicolor_S238N-H82.GI.170105186:0.10589)0.998:0.10203,((Fungi-Tetrapisispora.GI.444316240:0.21133,(Fungi-Debar…
DHX16___	((Cryptophyta-Hemiselmis_andersenii.CCMP644.7526:0.26278,Centramoebida-Acanthamoeba_castellanii.gi470385746:0.09799)0.952:0.03937,((((Rhodophyta-Galdieria_sulphuraria.stig_27.Gs34140.1:0.14146,(((Rhodophyta-Rhodosorus_marinus.MMETSP0315.44357_1:0.0,candidate.rmar.MMETSP0315.44357_1:0.0):0.00221,(Rhodophyta-Rhodosorus_marinus.MMETSP0011_2.2113_1:0.0,candidate.rmar.MMETSP0011.2113_1:0.0):0.00837)1.…
DDX39B__	((Metazoa-Strongylocentrotus_purpuratus.GI.115688648:0.03216,Metazoa-Saccoglossus_kowalevskii.GI.291237406:0.04518)0.933:0.01806,((Metazoa-Hydra_magnipapillata.GI.221131178:0.06883,Metazoa-Acropora_digitifera.adi_v1.09757:0.04849)0.907:0.01776,((Metazoa-Homo_sapiens.GI.4758112:0.0,human_reference.ENSG00000235439:0.0):0.00054,(Metazoa-Anolis_carolinensis.GI.327266482:0.00291,Metazoa-Danio_rerio.GI…
PPIL3___	((Cryptophyta-Guillardia_theta.jgiGuith1.110034:0.20874,Cryptophyta-Proteomonas_sulcata.CCMP704.4960:0.18547)0.975:0.14621,Viridiplantae-Mantoniella_antarctica.SL175.8325_1:0.22344,(((Haptophyta-Pavlova_sp.CCMP459.39054:0.29497,(Haptophyta-Chrysochromulina_ericina.CCMP281.11506:0.39785,(Haptophyta-Scyphosphaera_apsteinii.RCC1455.49585:0.16394,(Haptophyta-Calcidiscus_leptoporus.RCC1130.13222:0.120…
RBM8A___	((Viridiplantae-Aquilegia_coerulea.Aquca_014_00738.1:0.21309,Viridiplantae-Vitis_vinifera.GI.225431497:0.11626)0.976:0.17104,((Glaucophyte-Gloeochaete_witrockiana.SAG46.84.MMETSP0308_43213_1:0.14568,(((Cryptophyta-Rhodomonas_salina.CCMP1319.10273:0.15413,(Cryptophyta-Chroomonas_mesostigmatica.CCMP1168.14497:0.08567,Cryptophyta-Hemiselmis_andersenii.CCMP441.13167:0.07363)0.114:0.01937)0.765:0.0572…
NHP2L1__	(Metazoa-Saccoglossus_kowalevskii.GI.291242664:0.04352,(((Metazoa-Daphnia_pulex.jgiDappu1_231249:0.08652,Metazoa-Capitella_teleta.jgiCapca1_158856:0.01755)0.879:0.02970,(Metazoa-Helobdella_robusta.jgiHelro1_184927:0.06815,((Viridiplantae-Dolichomastix_tenuilepis.CCMP32744465_1:0.06756,(Viridiplantae-Dunaliella_tertiolecta.CCMP1320.34210_1:0.03708,(Viridiplantae-Helicosporidium_sp.H632_c149p2:0.05…
SF3B14__	(((Metazoa-Ixodes_scapularis.GI.241358219:0.32369,Metazoa-Metaseiulus_occidentalis.GI.391339315:0.18024)0.930:0.13763,(((Metazoa-Nematostella_vectensis.GI.156379079:0.32343,(Metazoa-Acropora_digitifera.adi_v1.08329:0.20794,Metazoa-Stylophora_pistillata_4702:0.12190)0.930:0.12504)0.813:0.05395,(Metazoa-Trichoplax_adhaerens.GI.196015807:0.38652,Glaucophyte-Gloeochaete_witrockiana.SAG46.84.MMETSP030…
THOC4___	((Metazoa-Amphimedon_queenslandica.GI.340371931:0.23320,(Metazoa-Hydra_magnipapillata.GI.221126616:0.33335,((((Rhodophyta-Galdieria_sulphuraria.stig_39.Gs42960.2:0.35220,(Rhodophyta-Compsopogon_coeruleus.MMETSP0312_11981_1:0.39297,(((Rhodophyta-Calliarthron_tuberculosum.ORF_36201_26:0.11116,Rhodophyta-Chondrus_crispus_T00003160001:0.40923)0.948:0.22108,(Rhodophyta-Rhodosorus_marinus.MMETSP0315.41…
#Gracilariopsis chorda
C19orf29	(((Rhizaria-Norrisiella_sphaerica_BC52.35213:0.08100,((Rhizaria-Partenskyella_glossopodia_RCC365.41377:0.11079,(Rhizaria-Lotharella_oceanica_CCMP622.8031:0.14353,Rhizaria-Lotharella_amoebiformis_CCMP2058.11312:0.07581)0.524:0.02613)0.588:0.00598,(Rhizaria-Bigelowiella_natans_92235_estExt_fgenesh1_pm.C_80024:0.10104,Rhizaria-Chlorarachnion_reptans_CCCM449.11936:0.13058)0.697:0.03582)0.633:0.02181)…
C1orf55_	(((Centramoebida-Acanthamoeba_castellanii.gi470454214:0.73212,((Haptophyta-Chrysochromulina_brevifilum.UTEX_LB_985.34585:0.19511,Haptophyta-Chrysochromulina_rotalis.UIO044.14885:0.39126)0.943:0.18459,((Haptophyta-Scyphosphaera_apsteinii.RCC1455.86317:0.37132,((Haptophyta-Isochrysis_sp.CCMP1244.799:0.0,Haptophyta-Emiliania_huxleyi.EMIHUDRAFT_432555:0.0):0.34474,(Haptophyta-Isochrysis_galbana.CCMP1…
LUC7L___	(Centramoebida-Acanthamoeba_castellanii.gi470417921:0.66030,(Metazoa-Amphimedon_queenslandica.GI.340377705:0.37866,(Metazoa-Helobdella_robusta.jgiHelro1_112372:0.48049,((Metazoa-Nematostella_vectensis.GI.156354383:0.06039,(Metazoa-Acropora_digitifera.adi_v1.07883:0.10275,Metazoa-Trichoplax_adhaerens.GI.195999448:0.26047)0.925:0.07067)0.934:0.07104,(Metazoa-Ixodes_scapularis.GI.241999820:0.17313,(…
CDK11A__	((Metazoa-Nematostella_vectensis.GI.156383566:0.08283,Metazoa-Stylophora_pistillata_4899:0.04674)0.901:0.02585,(Metazoa-Metaseiulus_occidentalis.GI.391326969:0.11315,((Metazoa-Pediculus_humanus_corporis.GI.242011543:0.08116,(Metazoa-Aedes_aegypti.GI.157104530:0.09991,Metazoa-Nasonia_vitripennis.GI.345482026:0.11216)0.353:0.00577)0.969:0.04741,(Metazoa-Capitella_teleta.jgiCapca1_176582:0.11067,(Me…
ZNF207__	((((Metazoa-Brugia_malayi.GI.170575423:0.68494,(((Metazoa-Saccoglossus_kowalevskii.GI.291235241:0.57314,Metazoa-Stylophora_pistillata_908:0.52214)0.071:0.01386,((Metazoa-Danio_rerio.GI.47085991:0.15885,((Metazoa-Takifugu_rubripes.GI.410917051:0.00054,Metazoa-Takifugu_rubripes.GI.410917053:0.00055)0.996:0.13455,Metazoa-Danio_rerio.GI.41387114:0.28928)0.881:0.04899)0.621:0.03833,((Metazoa-Anolis_ca…
THOC3___	((((Stramenopiles-Aureococcus_anophagefferens.jgiAuran1_29985:0.40986,((Metazoa-Danio_rerio.GI.47086659:0.64779,Glaucophyte-Gloeochaete_witrockiana.SAG46.84.MMETSP0308_9542_1:0.40084)0.336:0.13355,(Rhodophyta-Rhodosorus_marinus.MMETSP0011_2.2986_1:0.64491,(Rhodophyta-Porphyra_umbilicalis.esContig5216:0.44854,((Rhodophyta-Porphyridium_purpureum_contig_4431.6:0.59080,(Rhodophyta-Erythrolobus_austra…
U2AF2___	(Metazoa-Branchiostoma_floridae.GI.260800970:0.05506,(Metazoa-Pediculus_humanus_corporis.GI.242019185:0.07143,((((((Fungi-Verticillium_albo-atrum_VaMs.102.GI.302411252:0.42172,((candidate.gcho.GRC0343RA00070_1:1.22262,(Rhodophyta-Pyropia_yezoensis.ctg9331_g2236:2.08225,Rhodophyta-Porphyra_umbilicalis.esisotig03911:0.00054)0.945:3.21761)0.886:2.75942,(((Cryptophyta-Geminigera_cryophila.CCMP2564.32…
DHX8____	(Alveolata-Vitrella_brassicaformis.Vbra6296:0.18465,((Heterolobosea-Naegleria_gruberi.jgiNaegr1.30615:0.17759,Centramoebida-Acanthamoeba_castellanii.gi470505932:0.06768)0.647:0.02390,((Metazoa-Capsaspora_owczarzaki.GI.765557127:0.10429,(((Metazoa-Saccoglossus_kowalevskii.GI.291228613:0.04196,(Metazoa-Ixodes_scapularis.GI.241152816:0.03343,(Metazoa-Daphnia_pulex.jgiDappu1_306213:0.04292,(Metazoa-A…
PABPC1__	(((Metazoa-Caenorhabditis_remanei.GI.308499747:0.27360,((((Stramenopiles-Aplanochytrium_stocchinoi.GSBS06.9442_1:0.19790,((Dinoflagellate-Oxyrrhis_marina.74209_1:0.08893,Stramenopiles-Chattonella_subsalsa.CCMP2191.13227_1:0.02545)1.000:0.17055,((Stramenopiles-Amphiprora_sp.36640_1:0.04936,Stramenopiles-Nitzschia_punctata.CCMP561.31946_1:0.02898)1.000:0.11149,Stramenopiles-Saprolegnia_diclina_VS20…
FAM50A__	(Metazoa-Strongylocentrotus_purpuratus.GI.390352684:0.14482,((Metazoa-Helobdella_robusta.jgiHelro1_73359:0.25360,Metazoa-Lottia_gigantea.jgiLotgi1_222603:0.14078)0.806:0.02197,(((Metazoa-Daphnia_pulex.jgiDappu1_51776:0.10165,(Metazoa-Tribolium_castaneum.GI.91087755:0.07759,(Metazoa-Pediculus_humanus_corporis.GI.242010817:0.06644,Metazoa-Acyrthosiphon_pisum.GI.328707181:0.18681)0.274:0.01787)0.931…
C17orf85	(((Rhodophyta-Cyanidioschyzon_merolae.CMN121C:0.88469,((Rhodophyta-Chondrus_crispus_T00004727001:0.58986,candidate.gcho.GRC0126RA00040_1:0.88516)0.506:0.17700,Rhodophyta-Calliarthron_tuberculosum.ORF_CLC_contig_380949_3:0.65588)0.109:0.00562)0.260:0.05089,((Rhodophyta-Porphyridium_purpureum_contig_653.7:0.59529,(Rhodophyta-Erythrolobus_madagascarensis.MMETSP1354.12284_1:0.57063,Rhodophyta-Timspur…
SEC31B__	((Metazoa-Branchiostoma_floridae.GI.260816342:0.24476,(Metazoa-Strongylocentrotus_purpuratus.GI.390334165:0.17542,Metazoa-Saccoglossus_kowalevskii.GI.291236250:0.21860)0.612:0.05358)0.428:0.03916,((((((Cryptophyta-Hemiselmis_andersenii.CCMP644.6061:0.04343,Cryptophyta-Hemiselmis_andersenii.CCMP644.26609:0.04397)1.000:0.20540,((Cryptophyta-Guillardia_theta.jgiGuith1.87575:0.04292,Cryptophyta-Hanus…
XAB2____	(Metazoa-Tribolium_castaneum.GI.91092544:0.14720,(Metazoa-Brugia_malayi.GI.170586946:0.35705,Metazoa-Ixodes_scapularis.GI.241836192:0.10956)0.348:0.02400,(((Metazoa-Stylophora_pistillata_10329:0.13631,((((((Cryptophyta-Rhodomonas_abbreviata.CaronLabIsolate.10132:0.04431,Cryptophyta-Rhodomonas_sp.CCMP768.134634:0.06703)0.990:0.08574,(Cryptophyta-Chroomonas_mesostigmatica.CCMP1168.11818:0.01186,Cry…
SNRPA___	((Metazoa-Lottia_gigantea.jgiLotgi1_121828:0.05773,Metazoa-Ciona_intestinalis.GI.198434778:0.15971)0.855:0.00054,(Metazoa-Helobdella_robusta.jgiHelro1_105398:0.19373,Metazoa-Capitella_teleta.jgiCapca1_179768:0.03763)0.879:0.02334,(((Metazoa-Takifugu_rubripes.GI.410917616:0.09678,(Metazoa-Homo_sapiens.GI.38149981:0.01553,Metazoa-Anolis_carolinensis.GI.327260920:0.02334)0.966:0.05653)0.997:0.10943,…
THOC1___	((Glaucophyte-Gloeochaete_witrockiana.SAG46.84.MMETSP0308_10478_1:0.94823,(Cryptophyta-Rhodomonas_lens_RHODO.13565:0.21638,(Cryptophyta-Cryptomonas_paramecium.CCAP977-2a.17043:0.30272,(Cryptophyta-Chroomonas_mesostigmatica.CCMP1168.14945:0.09402,(Cryptophyta-Hemiselmis_andersenii.CCMP644.11648:0.14550,Cryptophyta-Hemiselmis_viresens.PCC157.81068:0.08470)0.987:0.10087)0.997:0.17386)0.287:0.05624)1…
RBM22___	((((Metazoa-Branchiostoma_floridae.GI.260830806:0.00054,(Metazoa-Ciona_intestinalis.GI.118344182:0.06557,(Metazoa-Strongylocentrotus_purpuratus.GI.390361169:0.04588,Metazoa-Saccoglossus_kowalevskii.GI.291243067:0.04287)0.869:0.03249)0.743:0.01639)0.820:0.01136,(Metazoa-Tribolium_castaneum.GI.91088695:0.12015,(Metazoa-Capsaspora_owczarzaki.GI.765549718:0.25855,(Alveolata-Protocruzia_adherens.Bocca…
SF3B2___	(((Centramoebida-Acanthamoeba_castellanii.gi470489371:0.16077,((Glaucophyte-Cyanoptyche-gloeocystis_SAG4.97.MMETSP1086.4896_1:0.05870,Glaucophyte-Gloeochaete_witrockiana.SAG46.84.MMETSP0308_163605_1:0.07344)0.914:0.04867,((((Cryptophyta-Cryptomonas_curvata.CCAP979-52.22128:0.01021,Cryptophyta-Cryptomonas_paramecium.CCAP977-2a.2513:0.06224)0.665:0.02540,(Cryptophyta-Hemiselmis_andersenii.CCMP644.1…
HNRNPC__	(((Rhodophyta-Timspurckia_oligopyrenoides.MMETSP1172.3347_1:0.63394,Rhodophyta-Erythrolobus_australicus.MMETSP1353.18199_1:0.67183)0.999:0.60359,(Cryptophyta-Hemiselmis_andersenii.CCMP644.22333:0.52748,((Cryptophyta-Guillardia_theta.jgiGuith1.122270:0.31827,(Cryptophyta-Geminigera_sp_CaronLabIsolate.20099:0.09936,Cryptophyta-Geminigera_sp_CaronLabIsolate.12213:0.01344)0.992:0.26627)0.902:0.14193,…
SRPK1___	((((Rhizaria-Chlorarachnion_reptans_CCCM449.20496:0.03555,((Rhizaria-Gymnochlora_sp_CCMP2014.7795:0.03552,Rhizaria-Lotharella_amoebiformis_CCMP2058.17864:0.05019)0.898:0.01386,(Rhizaria-Lotharella_globosa_CCCM811.80975:0.05129,Rhizaria-Partenskyella_glossopodia_RCC365.64805:0.04128)0.702:0.00599)0.785:0.01402)0.403:0.01372,((Rhizaria-Bigelowiella_natans_55672_estExt_Genewise1Plus.C_670026:0.03736…
CDC5L___	(Haptophyta-Chrysoculter_rhomboideus.RCC1486.36539:0.04544,(((Glaucophyte-Gloeochaete_witrockiana.SAG46.84.MMETSP0308_5145_1:0.00055,Glaucophyte-Cyanophora_paradoxa6632.gene0.2:0.04103)0.841:0.01324,((Rhizaria-Lotharella_oceanica_CCMP622.28663:0.00862,(Rhizaria-Gymnochlora_sp_CCMP2014.12781:0.01844,Rhizaria-Lotharella_amoebiformis_CCMP2058.11351:0.00853)0.798:0.00999)0.936:0.03770,(Viridiplantae-…
HNRNPM__	(((Glaucophyte-Cyanophora_paradoxa11589.gene0.0:0.06990,Glaucophyte-Gloeochaete_witrockiana.SAG46.84.MMETSP0308_161896_1:0.09434)0.935:0.09127,(((Rhodophyta-Calliarthron_tuberculosum.ORF_12455_27:0.35262,((((Rhodophyta-Galdieria_sulphuraria.stig_13.Gs20150.2:0.26501,((Rhodophyta-Rhodosorus_marinus.MMETSP0011_2.1342_1:0.07745,(Rhodophyta-Timspurckia_oligopyrenoides.CAMNT_0024641607:0.03812,Rhodoph…
SF3A1___	(((Metazoa-Branchiostoma_floridae.GI.260793707:0.0,Metazoa-Branchiostoma_floridae.GI.260820991:0.0):0.08645,Metazoa-Helobdella_robusta.jgiHelro1_108278:0.11544)0.827:0.03291,((((((Viridiplantae-Dolichomastix_tenuilepis.CCMP32741799_1:2.95868,(((Rhodophyta-Chondrus_crispus_T00007499001:0.03868,candidate.gcho.GRC0152RA00130_1:0.01183)0.818:0.02449,(Stramenopiles-Ochromonas_sp.CCMP1393.10091_1:0.015…
SNRPD3__	((Metazoa-Hydra_magnipapillata.GI.221131194:0.16154,Metazoa-Nematostella_vectensis.GI.156402297:0.08373)0.852:0.05136,((((Metazoa-Acropora_digitifera.adi_v1.06862:0.13438,(Metazoa-Mnemiopsis_leidyi.ML051336a:0.15261,(((((Cryptophyta-Rhodomonas_lens_RHODO.18200:0.11154,Cryptophyta-Guillardia_theta.jgiGuith1.84386:0.03813)0.997:0.22383,((((Rhodophyta-Rhodosorus_marinus.CAMNT_0027228435:0.18403,((Rh…
TFIP11__	(((Viridiplantae-Pycnococcus_provasolii.RCC2336.11344_1:1.73387,(((Rhodophyta-Timspurckia_oligopyrenoides.MMETSP1172.8028_1:0.99124,(((candidate.gcho.GRC0043RA00470_1:0.42637,Rhodophyta-Chondrus_crispus_T00001433001:0.37955)0.377:0.15914,Rhodophyta-Calliarthron_tuberculosum.ORF_34027_27:1.41147)0.727:0.29687,Rhodophyta-Porphyridium_purpureum_contig_2295.9:1.33687)0.258:0.08918)0.858:0.28160,((Vir…
THOC5___	(((Haptophyta-Calcidiscus_leptoporus.RCC1130.2475:0.71919,(Haptophyta-Scyphosphaera_apsteinii.RCC1455.6555:0.59516,(Haptophyta-Isochrysis_galbana.CCMP1323.104745:0.25390,(Haptophyta-Gephyrocapsa_oceanica.RCC1303.149382:0.02854,Haptophyta-Isochrysis_sp.CCMP1244.5393:0.06813)0.999:0.27935)0.948:0.15064)0.144:0.11224)1.000:0.69471,((Viridiplantae-Klebsormidium_flaccidum.kfl00320_0050:0.62165,(Viridi…
PHF5A___	(((Metazoa-Strongylocentrotus_purpuratus.GI.72032358:0.00055,((Metazoa-Takifugu_rubripes.GI.410895839:0.0,Metazoa-Metaseiulus_occidentalis.GI.391327336:0.0,Metazoa-Homo_sapiens.GI.14249398:0.0,Metazoa-Anolis_carolinensis.GI.327272540:0.0,human_reference.ENSG00000100410:0.0):0.00996,(Metazoa-Amphimedon_queenslandica.GI.340373915:0.00999,((Metazoa-Trichoplax_adhaerens.GI.196013456:0.00055,(((Haptop…
RBM23___	(((((((Rhodophyta-Calliarthron_tuberculosum.ORF_8471_34:0.70039,Viridiplantae-Pycnococcus_provasolii.RCC2336.3423_1:0.80886)0.449:0.24637,(candidate.gcho.GRC0010RA00230_1:0.95448,Rhodophyta-Chondrus_crispus_T00000666001:0.47430)0.971:0.37719)0.677:0.17347,(((Metazoa-Daphnia_pulex.jgiDappu1_194198:0.46074,(((Metazoa-Danio_rerio.GI.68448493:0.65025,Metazoa-Ciona_intestinalis.GI.198436817:0.85349)0.…
PRMT5___	(Glaucophyte-Gloeochaete_witrockiana.SAG46.84.MMETSP0308_182731_1:0.28667,((Haptophyta-Gephyrocapsa_oceanica.RCC1303.483:0.09719,Haptophyta-Isochrysis_galbana.CCMP1323.84945:0.12490)0.994:0.10622,((((Haptophyta-Coccolithus_pelagicus.braarudi_PLY182g.46329:0.12995,Haptophyta-Pleurochrysis_carterae.CCMP645.143522:0.13709)0.893:0.06576,Haptophyta-Scyphosphaera_apsteinii.RCC1455.84751:0.15605)0.647:0…
SNW1____	(((((Viridiplantae-Klebsormidium_flaccidum.kfl00083_0210:0.21017,((Viridiplantae-Oryza_sativa_Japonica_Group.GI.115448809:0.12530,(((Viridiplantae-Glycine_max.Glyma01g01190.2:0.09308,(Viridiplantae-Arabidopsis_thaliana.GI.18411393:0.18335,Viridiplantae-Mimulus_guttatus.mgv1a003163m:0.13567)0.682:0.01308)0.939:0.02296,Viridiplantae-Vitis_vinifera.GI.225445124:0.04374)0.246:0.02051,Viridiplantae-Aq…
PRPF6___	(((((((Rhodophyta-Rhodosorus_marinus.MMETSP0315.43816_1:0.81939,(((Stramenopiles-Chattonella_subsalsa.CCMP2191.12122_1:0.58879,Stramenopiles-Vaucheria_litorea.CCMP2940.196_1:0.74595)0.909:0.11454,(Stramenopiles-Extubocellulus_spinifer.CCMP396.150_1:0.52653,(Stramenopiles-Thalassiothrix_antarctica.L6_D1.14731_1:0.63194,Stramenopiles-Phaeodactylum_tricornutum_CCAP_.GI.219123127:0.44872)0.679:0.1181…
CRNKL1__	((Rhodophyta-Compsopogon_coeruleus.MMETSP0312_30298_1:0.97880,(((Viridiplantae-Physcomitrella_patens_patens.GI.168016027:0.44859,((Viridiplantae-Bathycoccus_prasinos.Bathy03g00670:0.57108,(Viridiplantae-Micromonas_pusilla_CCMP1545.GI.303273688:0.26077,Viridiplantae-Mantoniella_antarctica.SL175.4170_1:0.27485)0.993:0.18995)0.953:0.13163,(Viridiplantae-Pyramimonas_parkeae.CCMP726.98468_1:0.51579,(V…
NKAP____	((((Metazoa-Hydra_magnipapillata.GI.449667801:0.26916,((Metazoa-Stylophora_pistillata_14010:0.00058,Metazoa-Nematostella_vectensis.GI.156390994:0.09191)0.967:0.17469,(Metazoa-Trichoplax_adhaerens.GI.196003902:0.34551,(((Metazoa-Branchiostoma_floridae.GI.260817260:0.24613,((Metazoa-Pediculus_humanus_corporis.GI.242016769:0.13204,Metazoa-Tribolium_castaneum.GI.91091624:0.12958)0.682:0.01804,(Metazo…
HTATSF1_	(((Stramenopiles-Aurantiochytrium_limacinum.jgiAurli1_71243:0.75343,(candidate.gcho.GRC0002RA00230_1:0.51705,(Rhodophyta-Calliarthron_tuberculosum.ORF_22144_46:0.51231,Rhodophyta-Chondrus_crispus_T00002498001:0.42973)0.773:0.06902)0.944:0.13141)0.852:0.14743,((Rhodophyta-Erythrolobus_australicus.MMETSP1353.2113_1:0.61406,Rhodophyta-Timspurckia_oligopyrenoides.MMETSP1172.37648_1:0.64024)0.986:0.32…
SNRNP70_	((((Rhizaria-Reticulomyxa_filosa.gi_569340710:1.09888,(Rhizaria-Bigelowiella_natans_68217_fgenesh1_pg.5_293:0.32898,(Rhizaria-Lotharella_amoebiformis_CCMP2058.22930:0.45883,Rhizaria-Gymnochlora_sp_CCMP2014.15203:0.20282)0.952:0.10128)0.869:0.13392)0.889:0.11905,(Metazoa-Hydra_magnipapillata.GI.449666027:0.45902,Metazoa-Metaseiulus_occidentalis.GI.391335607:0.52246)0.976:0.14872)0.120:0.04001,(Alv…
SF3A2___	((Rhizaria-Rosalina_sp.MMETSP0190.12744:0.21259,(Rhizaria-Lotharella_oceanica_CCMP622.55703:0.04548,Rhizaria-Gymnochlora_sp_CCMP2014.11882:0.09774)0.997:0.12967)0.904:0.05150,(((((Stramenopiles-Saprolegnia_diclina_VS20.GI.669150362:0.06629,Stramenopiles-Aphanomyces_invadans.GI.673013722:0.06213)0.962:0.08858,(Stramenopiles-Pythium_ultimum.G014501:0.04682,(Stramenopiles-Hyaloperonospora_arabidopsi…
PRPF31__	(((Rhodophyta-Pyropia_yezoensis.ctg21072_g5176:0.02856,Rhodophyta-Porphyra_umbilicalis.esisotig04856:0.01328)1.000:0.30784,(candidate.gcho.GRC0104RA00510_1:0.13344,(Rhodophyta-Calliarthron_tuberculosum.ORF_11711_14:0.18874,Rhodophyta-Chondrus_crispus_T00009207001:0.15219)0.183:0.03816)0.949:0.06662)0.956:0.07803,(Rhodophyta-Rhodosorus_marinus.MMETSP0315.6104_1:0.26173,(Rhodophyta-Erythrolobus_aus…
LSM5____	((Metazoa-Nasonia_vitripennis.GI.156555736:0.10011,(Metazoa-Lottia_gigantea.jgiLotgi1_167341:0.09540,Metazoa-Daphnia_pulex.jgiDappu1_230679:0.00055)0.784:0.01433)0.770:0.02450,(Metazoa-Hydra_magnipapillata.GI.221118892:0.10499,(Metazoa-Helobdella_robusta.jgiHelro1_71969:0.06092,Metazoa-Ciona_intestinalis.GI.198425042:0.04869)0.744:0.01488)0.308:0.01275,((Metazoa-Saccoglossus_kowalevskii.GI.291226…
DDX5____	(((((((Rhodophyta-Timspurckia_oligopyrenoides.MMETSP1172.43574_1:0.18444,(Rhodophyta-Erythrolobus_madagascarensis.MMETSP1354.3288_1:0.08468,(Rhodophyta-Erythrolobus_australicus.MMETSP1353.17983_1:0.02761,Rhodophyta-Erythrolobus_australicus.CAMNT_0028541091:0.04952)1.000:0.10317)0.991:0.09268)0.995:0.10466,(((Rhodophyta-Calliarthron_tuberculosum.ORF_30668_34:0.31708,candidate.gcho.GRC0084RA00240_1…
EFTUD2__	(((Metazoa-Danio_rerio.GI.169646399:0.03685,((Metazoa-Homo_sapiens.GI.385298678:0.0,human_reference.ENSG00000108883:0.0):0.00803,Metazoa-Anolis_carolinensis.GI.327275796:0.00579)0.984:0.01933)0.998:0.05060,Metazoa-Strongylocentrotus_purpuratus.GI.390339971:0.12721)0.838:0.00982,((Metazoa-Strongylocentrotus_purpuratus.GI.390358350:0.14145,Metazoa-Branchiostoma_floridae.GI.260804075:0.07146)0.450:0…
DHX15___	((Viridiplantae-Klebsormidium_flaccidum.kfl00133_0140:0.05246,((Viridiplantae-Oryza_sativa_Japonica_Group.GI.115452661:0.10929,((Viridiplantae-Glycine_max.Glyma02g01390.1:0.01440,(Viridiplantae-Mimulus_guttatus.mgv1a002026m:0.04403,Viridiplantae-Arabidopsis_thaliana.GI.15226549:0.04549)0.805:0.00987)0.306:0.00814,Viridiplantae-Vitis_vinifera.GI.225437618:0.02030)0.458:0.01020)0.980:0.04205,Viridi…
HSPA8___	((Metazoa-Daphnia_pulex.jgiDappu1_256736:0.08899,Metazoa-Ixodes_scapularis.GI.241153675:0.07929)0.937:0.02400,(Metazoa-Helobdella_robusta.jgiHelro1_186840:0.07639,Metazoa-Branchiostoma_floridae.GI.260816519:0.07992)0.239:0.01454,((((Metazoa-Homo_sapiens.GI.5729877:0.0,human_reference.ENSG00000109971:0.0):0.03566,Metazoa-Anolis_carolinensis.GI.327276238:0.04135)0.977:0.02209,((Metazoa-Brugia_malay…
PRPF19__	((Chloroflexi-Nitrolancetus_hollandicus_Lb.GI.390562650:0.64957,Cyanobacteria-Acaryochloris_marina_MBIC11017.GI.158335320:0.37166)0.986:0.26631,(Alveolata-Paramecium_tetraureliaain_d4-2.GI.145476893:0.14176,Alveolata-Paramecium_tetraureliaain_d4-2.GI.145529465:0.14419)1.000:0.41271,(((((Cyanobacteria-Fischerella_sp_JSC-11.GI.354568144:0.59600,(Cyanobacteria-Cyanobacterium.GI.428771446:0.52123,Cya…
QKI_____	(((Metazoa-Hydra_magnipapillata.GI.221116257:0.35898,(Metazoa-Helobdella_robusta.jgiHelro1_67109:0.26059,(Metazoa-Trichoplax_adhaerens.GI.196008171:0.83624,(Metazoa-Caenorhabditis_remanei.GI.308463523:0.89014,(((Metazoa-Tribolium_castaneum.GI.91091810:0.28684,(Fungi-Vanderwaltozyma.GI.156848583:0.04718,(Fungi-Tetrapisispora.GI.444314087:0.06925,Fungi-Lachancea.GI.255718599:0.13512)0.401:0.02371)0…
PPWD1___	(((Alveolata-Vitrella_brassicaformis.Vbra4418:0.28026,((Dinoflagellate-Heterocapsa_rotundata.SCCAP_K0483.12069_1:0.09044,(Dinoflagellate-Togula_jolla.CCCM725.13889_1:0.06337,Dinoflagellate-Symbiodinium_minutum.v1.2.010663:0.11111)0.961:0.03365)0.504:0.02260,(Dinoflagellate-Crypthecodinium_cohnii.Seligo.173822:0.09279,Dinoflagellate-Peridinium_aciculiferum_PAER2.42059:0.05673)0.731:0.03962)1.000:0…
NCBP2___	(((Rhodophyta-Timspurckia_oligopyrenoides.MMETSP1172.826_1:0.73773,Metazoa-Anolis_carolinensis.GI.327288494:0.09165)0.904:0.15690,((Metazoa-Homo_sapiens.GI.19923387:0.0,human_reference.ENSG00000114503:0.0):0.13784,Metazoa-Takifugu_rubripes.GI.410921882:0.08398)0.892:0.05063)0.849:0.06989,((Metazoa-Saccoglossus_kowalevskii.GI.291242692:0.21806,((((candidate.gcho.GRC0264RA00080_1:0.57610,((Rhodophy…
SF3B1___	(Viridiplantae-Mimulus_guttatus.mgv1a000310m:0.00881,Viridiplantae-Glycine_max.Glyma13g30196.1:0.00919,(Viridiplantae-Vitis_vinifera.GI.225440262:0.00598,(Viridiplantae-Arabidopsis_thaliana.GI.15237657:0.02360,((Viridiplantae-Oryza_sativa_Japonica_Group.GI.115444207:0.00812,Viridiplantae-Oryza_sativa_Japonica_Group.GI.297721205:0.08515)0.917:0.00809,((Viridiplantae-Klebsormidium_flaccidum.kfl0008…
SRSF7___	((((((Cryptophyta-Hemiselmis_andersenii.CCMP441.12402:1.11967,((Centramoebida-Acanthamoeba_castellanii.gi470438958:0.71239,(Viridiplantae-Mimulus_guttatus.mgv1a003275m:0.17901,(Viridiplantae-Arabidopsis_thaliana.GI.15230379:0.19974,Viridiplantae-Oryza_sativa_Japonica_Group.GI.115488294:0.28997)0.332:0.08918)1.000:0.77864)0.132:0.17437,((((Alveolata-Protocruzia_adherens.Boccale.2738_1:0.03107,Alve…
PRPF3___	((Rhizaria-Bigelowiella_natans_85178_estExt_fgenesh1_pg.C_20376:0.15954,(Rhizaria-Partenskyella_glossopodia_RCC365.3992:0.17975,Rhizaria-Lotharella_oceanica_CCMP622.9018:0.15521)0.078:0.04856)1.000:0.75057,((Haptophyta-Exanthemachrysis_gayraliae.RCC1523.4245:0.38649,Haptophyta-Chrysoculter_rhomboideus.RCC1486.5275:0.46698)0.999:0.53312,(((Stramenopiles-Saprolegnia_diclina_VS20.GI.669147716:0.1806…
SYF2____	((Centramoebida-Acanthamoeba_castellanii.gi470504414:0.46582,((Rhodophyta-Rhodosorus_marinus.MMETSP0011_2.13657_1:0.60772,(Rhodophyta-Calliarthron_tuberculosum.ORF_16570_4:0.75019,(Rhodophyta-Chondrus_crispus_T00000574001:0.40282,candidate.gcho.GRC0042RA00420_1:0.68207)0.207:0.05592)0.992:0.52006)0.888:0.21133,(((Haptophyta-Chrysochromulina_ericina.CCMP281.41925:0.09126,Haptophyta-Chrysochromulin…
RBBP6___	((((((Fungi-Tuber_melanosporum_Mel28.GI.296424741:0.28188,((Fungi-Arthroderma.GI.315056989:0.17314,(Fungi-Neosartorya.GI.119480437:0.15415,(Fungi-Coccidioides_immitis_RS.GI.119188403:0.20222,(Fungi-Ajellomyces_dermatitidis_SLH14081.GI.261187471:0.05716,Fungi-Paracoccidioides_sp_lutzii_Pb01.GI.295674397:0.02835)0.935:0.04165)0.052:0.03591)0.911:0.05032)0.998:0.13687,(Fungi-Nectria_haematococca_mpV…
SNRPC___	(((((Metazoa-Danio_rerio.GI.27545257:0.01462,((Metazoa-Anolis_carolinensis.GI.327271225:0.0,Metazoa-Homo_sapiens.GI.4507127:0.0):0.00055,human_reference.ENSG00000124562:0.04449)0.000:0.00054)0.914:0.09421,(Metazoa-Aedes_aegypti.GI.157136352:0.04325,Metazoa-Tribolium_castaneum.GI.189234617:0.08989)0.943:0.13009)0.883:0.07103,((Metazoa-Stylophora_pistillata_18496:0.11466,Metazoa-Nematostella_vecten…
RNF113A_	(((Metazoa-Trichoplax_adhaerens.GI.195999686:0.19589,Metazoa-Stylophora_pistillata_1805:0.16104)0.860:0.03049,(Metazoa-Saccoglossus_kowalevskii.GI.291238839:0.17494,Metazoa-Branchiostoma_floridae.GI.260806468:0.25574)0.107:0.01711)0.955:0.04236,((((Metazoa-Homo_sapiens.GI.5902158:0.0,human_reference.ENSG00000125352:0.0):0.00057,Metazoa-Homo_sapiens.GI.30578416:0.33147)0.997:0.08139,Metazoa-Anolis…
THOC2___	((Stramenopiles-Chattonella_subsalsa.CCMP2191.7356_1:0.97838,((Stramenopiles-Saprolegnia_diclina_VS20.GI.669137920:0.37442,(Stramenopiles-Aphanomyces_invadans.GI.673041365:0.20040,Stramenopiles-Aphanomyces_astaci.GI.698816276:0.29451)1.000:0.31405)1.000:0.19256,((Stramenopiles-Hyaloperonospora_arabidopsidis.HpaP806337:0.16197,(Stramenopiles-Phytophthora_sojae.jgiPhyso1_1.157696:0.10475,Stramenopi…
SNRPD2__	((Metazoa-Hydra_magnipapillata.GI.221114937:0.06606,(Viridiplantae-Klebsormidium_flaccidum.kfl00067_0020:0.04535,((Stramenopiles-Pythium_ultimum.G008850:0.04003,Cryptophyta-Rhodomonas_abbreviata.CaronLabIsolate.29059:0.08145)0.757:0.02903,(Dinoflagellate-Oxyrrhis_marina.10522_1:0.11055,Cryptophyta-Geminigera_sp_CaronLabIsolate.35412:0.07846)0.665:0.02006)0.667:0.01853)0.883:0.03938)0.681:0.00699,…
SNRPB___	((Stramenopiles-Blastocystis_hominis.GscopeV1.GSBLHT00003352001:0.54539,(Rhizaria-Ammonia_sp.MMETSP1384.1070:0.08383,Rhizaria-Elphidium_margaritaceum.MMETSP1385.3091:0.11273)0.999:0.37541)0.873:0.09287,((Stramenopiles-Aphanomyces_astaci.GI.698797796:0.31210,(Stramenopiles-Albugo_laibachii.CCA25247:0.13025,(Stramenopiles-Pythium_ultimum.G009062:0.07155,Stramenopiles-Phytophthora_infestans_T30-4.GI…
RBM42___	((Metazoa-Capitella_teleta.jgiCapca1_164502:0.08288,Metazoa-Aedes_aegypti.GI.157125853:0.03312)0.738:0.01112,Metazoa-Tribolium_castaneum.GI.91095037:0.00743,((Metazoa-Ixodes_scapularis.GI.241831489:0.06836,((Metazoa-Caenorhabditis_remanei.GI.308499747:0.19442,Metazoa-Branchiostoma_floridae.GI.260815191:0.07791)0.200:0.02551,(((Rhodophyta-Galdieria_sulphuraria.stig_45.Gs47930.1:0.18928,(((Rhodophy…
LSM7____	(Metazoa-Ixodes_scapularis.GI.241244292:0.12175,Metazoa-Acyrthosiphon_pisum.GI.240848877:0.18207,((((Metazoa-Homo_sapiens.GI.7706423:0.0,human_reference.ENSG00000130332:0.0):0.00054,Metazoa-Takifugu_rubripes.GI.410921512:0.06066)0.968:0.07845,(Metazoa-Lottia_gigantea.jgiLotgi1_122513:0.04741,(Metazoa-Capitella_teleta.jgiCapca1_124620:0.10927,Metazoa-Helobdella_robusta.jgiHelro1_67237:0.08099)0.73…
LSM4____	(Metazoa-Acyrthosiphon_pisum.GI.253735672:0.19373,Metazoa-Daphnia_pulex.jgiDappu1_218645:0.00055,(((((((Viridiplantae-Klebsormidium_flaccidum.kfl00905_0020:0.01256,(Viridiplantae-Dolichomastix_tenuilepis.CCMP32742559_1:0.04120,(Viridiplantae-Micromonas_pusilla_CCMP1545.GI.303279759:0.05775,Viridiplantae-Mantoniella_antarctica.SL175.3438_1:0.03471)0.950:0.06685)0.891:0.04210)0.799:0.01188,Viridipl…
PPIL4___	(((Rhizaria-Rosalina_sp.MMETSP0190.192619:0.33886,Centramoebida-Acanthamoeba_castellanii.gi470527751:0.27715)0.856:0.05840,(Rhizaria-Ammonia_sp.MMETSP1384.51187:0.38691,((((Centramoebida-Acanthamoeba_castellanii.gi470489059:0.28202,(((Stramenopiles-Albugo_laibachii.CCA17594:0.14668,Stramenopiles-Pythium_ultimum.G002310:0.00054)0.888:0.05704,(((Viridiplantae-Klebsormidium_flaccidum.kfl00013_0470:0…
KHDRBS3_	((Rhodophyta-Rhodosorus_marinus.MMETSP0011_2.5771_1:0.12376,(Rhodophyta-Compsopogon_coeruleus.MMETSP0312_568_1:0.10220,(Rhodophyta-Timspurckia_oligopyrenoides.MMETSP1172.43783_1:0.14523,(Rhodophyta-Erythrolobus_australicus.MMETSP1353.9176_1:0.06672,Rhodophyta-Erythrolobus_madagascarensis.MMETSP1354.2046_1:0.03139)0.957:0.09235)0.940:0.07547)0.735:0.01653)0.426:0.01940,Rhodophyta-Galdieria_sulphur…
SNRPA1__	((Alveolata-Climacostomum_virens.W-24.1627_1:0.44404,((Rhodophyta-Porphyridium_purpureum_contig_667.6:0.66360,Fungi-Yarrowia_lipolytica_CLIB122.GI.50554373:0.45878)0.669:0.19904,((Rhodophyta-Compsopogon_coeruleus.MMETSP0312_7377_1:0.46224,(Rhodophyta-Calliarthron_tuberculosum.ORF_128_141:0.55466,candidate.gcho.GRC0131RA00160_1:0.33357)0.985:0.35900)0.813:0.11296,(Rhodophyta-Rhodosorus_marinus.MME…
TOE1____	((((Metazoa-Metaseiulus_occidentalis.GI.391342764:1.34056,(Metazoa-Capitella_teleta.jgiCapca1_177560:0.85584,((Metazoa-Stylophora_pistillata_3810:0.19667,Metazoa-Acropora_digitifera.adi_v1.10859:0.29332)1.000:0.39366,(Metazoa-Daphnia_pulex.jgiDappu1_203845:0.75066,(Metazoa-Lottia_gigantea.jgiLotgi1_216162:0.49545,Metazoa-Danio_rerio.GI.41055217:0.37614)0.867:0.10816)0.150:0.03518)0.163:0.12112)0.…
RBMX2___	(((Metazoa-Metaseiulus_occidentalis.GI.391339259:0.19934,(((Stramenopiles-Chaetoceros_debilis.MM31A.6640_1:0.16824,Stramenopiles-Extubocellulus_spinifer.CCMP396.9854_1:0.09737)0.688:0.02872,((Stramenopiles-Nitzschia_punctata.CCMP561.10212_1:0.08496,(Stramenopiles-Amphora_coffeaeformis.CCMP127.5603_1:0.11344,Stramenopiles-Phaeodactylum_tricornutum_CCAP_.GI.219111683:0.06463)0.965:0.11088)0.898:0.0…
PRPF38A_	(((((Viridiplantae-Coccomyxa_subellipsoidea_8486.e_gw1.7.267.1:0.22270,(Viridiplantae-Dunaliella_tertiolecta.CCMP1320.11851_1:0.39636,Viridiplantae-Chlorella_variabilis_4712.fgenesh3_pm.C_scaffold_22000006:0.34945)0.967:0.18356)0.960:0.09688,((Centramoebida-Acanthamoeba_castellanii.gi470442559:0.43797,(((Viridiplantae-Mantoniella_antarctica.SL175.14575_1:0.52142,Viridiplantae-Pterosperma_sp.CCMP1…
C9orf78_	(((Cryptophyta-Hemiselmis_andersenii.CCMP441.10960:0.62427,(Cryptophyta-Cryptomonas_curvata.CCAP979-52.14696:0.26198,(Cryptophyta-Geminigera_cryophila.CCMP2564.13761:0.36488,Cryptophyta-Guillardia_theta.jgiGuith1.115622:0.54715)0.417:0.01815)0.150:0.05919)1.000:0.53519,(((Rhodophyta-Timspurckia_oligopyrenoides.MMETSP1172.14441_1:1.40129,(Rhodophyta-Rhodosorus_marinus.MMETSP0315.24285_1:1.01202,Rh…
PRPF4___	((((((Stramenopiles-Aureococcus_anophagefferens.jgiAuran1_29985:0.28205,Stramenopiles-Aureococcus_anophagefferens.jgiAuran1_34671:0.12834)0.999:0.35306,(Fungi-Podospora_anserina_S_mat_.GI.171677167:0.28496,Fungi-Podospora_anserina_S_mat_.GI.171689846:0.25357)0.971:0.17692)0.797:0.16573,(Fungi-Chaetomium_globosum_CBS_148.51.GI.116201935:0.80862,((Fungi-Sclerotinia_sclerotiorum_1980_UF-70.GI.156056…
NCBP1___	(((((Viridiplantae-Klebsormidium_flaccidum.kfl01206_0010p:0.66160,((Viridiplantae-Mantoniella_antarctica.SL175.18500_1:1.07696,(Viridiplantae-Dunaliella_tertiolecta.CCMP1320.879_1:0.62970,Viridiplantae-Chlamydomonas_reinhardtii.GI.159477843:1.32450)0.939:0.27446)0.893:0.20751,(Viridiplantae-Selaginella_moellendorffii.GI.302800726:0.31118,((Viridiplantae-Oryza_sativa_Japonica_Group.GI.115452993:0.…
BUD13___	(((Glaucophyte-Cyanophora_paradoxa53504.gene0.1:0.37814,Glaucophyte-Gloeochaete_witrockiana.SAG46.84.MMETSP0308_9330_1:0.39393)0.762:0.04798,(((Rhodophyta-Rhodosorus_marinus.MMETSP0011_2.5451_1:0.84106,(Metazoa-Acropora_digitifera.adi_v1.07603:0.84247,Heterolobosea-Naegleria_gruberi.jgiNaegr1.47716:0.74251)0.421:0.13262)0.573:0.02420,Rhodophyta-Galdieria_sulphuraria.stig_23.Gs30260.1:0.45567)0.81…
SNRPF___	(Metazoa-Homo_sapiens.GI.4507131:0.00055,(Metazoa-Anolis_carolinensis.GI.327272686:0.01651,(Metazoa-Ciona_intestinalis.GI.198432767:0.06847,Metazoa-Takifugu_rubripes.GI.410918663:0.00054)0.917:0.03351)0.000:0.00053,(Metazoa-Helobdella_robusta.jgiHelro1_157734:0.05307,((((human_reference.ENSG00000139343:0.40696,Metazoa-Lottia_gigantea.jgiLotgi1_182555:0.04414)0.617:0.00637,((Metazoa-Ixodes_scapula…
MFAP1___	(((Centramoebida-Acanthamoeba_castellanii.gi470419183:0.51830,((Stramenopiles-Chattonella_subsalsa.CCMP2191.21058_1:0.30645,(Stramenopiles-Vaucheria_litorea.CCMP2940.367_1:0.46000,(Stramenopiles-Ectocarpus_siliculosus.GI.298711416:0.00055,Stramenopiles-Saccharina_japonica.SJ05598:0.03189)1.000:0.31796)0.732:0.04834)0.821:0.02120,(Stramenopiles-Pteridomonas_danica.PT_134845_1:0.36640,Stramenopiles…
DHX38___	((Rhodophyta-Galdieria_sulphuraria.stig_42.Gs45470.1:0.11138,(((((Viridiplantae-Klebsormidium_flaccidum.kfl00020_0480:0.09598,((Viridiplantae-Pyramimonas_parkeae.CCMP726.135505_1:0.09151,(Viridiplantae-Micromonas_pusilla_CCMP1545.GI.303277491:0.08470,Viridiplantae-Bathycoccus_prasinos.Bathy06g04330:0.08755)0.792:0.03396)0.994:0.04136,(Viridiplantae-Dunaliella_tertiolecta.CCMP1320.42958_1:0.12059,…
EIF4A3__	(Metazoa-Ixodes_scapularis.GI.241737496:0.02615,(Metazoa-Capitella_teleta.jgiCapca1_155818:0.02407,Metazoa-Lottia_gigantea.jgiLotgi1_225283:0.02649)0.861:0.00990,((Metazoa-Strongylocentrotus_purpuratus.GI.390344939:0.01277,Metazoa-Saccoglossus_kowalevskii.GI.291242437:0.02336)0.900:0.01313,((((Viridiplantae-Dunaliella_tertiolecta.CCMP1320.121371_1:0.08433,((Cryptophyta-Rhodomonas_lens_RHODO.10323…
TXNL4A__	(Metazoa-Aedes_aegypti.GI.157113361:0.02165,(Metazoa-Saccoglossus_kowalevskii.GI.291232470:0.03643,Metazoa-Takifugu_rubripes.GI.410911062:0.00055)0.926:0.02137,((Metazoa-Anolis_carolinensis.GI.327270008:0.00715,((Metazoa-Homo_sapiens.GI.5729802:0.0,human_reference.ENSG00000141759:0.0):0.00663,(Metazoa-Ixodes_scapularis.GI.241999810:0.02947,(Metazoa-Daphnia_pulex.jgiDappu1_308067:0.03792,(Metazoa-…
NOSIP___	(((((Metazoa-Ixodes_scapularis.GI.241998790:0.25479,(Metazoa-Tribolium_castaneum.GI.91079859:0.16106,Metazoa-Pediculus_humanus_corporis.GI.242023823:0.22258)0.647:0.05258)0.966:0.09392,Metazoa-Saccoglossus_kowalevskii.GI.291226964:0.44184)0.833:0.04368,(Metazoa-Branchiostoma_floridae.GI.260826610:0.19489,(Metazoa-Lottia_gigantea.jgiLotgi1_196769:0.25461,(Metazoa-Helobdella_robusta.jgiHelro1_15920…
SF3B4___	(Metazoa-Metaseiulus_occidentalis.GI.391337396:0.12483,((Metazoa-Aedes_aegypti.GI.157137418:0.07440,(Metazoa-Pediculus_humanus_corporis.GI.242011768:0.05049,Metazoa-Tribolium_castaneum.GI.91079430:0.05216)0.901:0.02952)0.617:0.02634,(Metazoa-Schistosoma_mansoni.GI.256083494:0.09081,Metazoa-Ixodes_scapularis.GI.241708466:0.05657)0.913:0.03153)0.136:0.01220,(((((Metazoa-Branchiostoma_floridae.GI.26…
SNRPG___	(Metazoa-Trichoplax_adhaerens.GI.196009502:0.23585,(Haptophyta-Pavlova_gyrans.CCMP608.934:0.14559,(Viridiplantae-Pterosperma_sp.CCMP1384.11707_1:0.17578,(Haptophyta-Chrysochromulina_polylepis.CCMP1757.8673:0.04071,((Haptophyta-Phaeocystis_Sp.CCMP2710.9521:0.0,Haptophyta-Phaeocystis_antarctica.Caron_Lab.17071:0.0):0.07410,(Haptophyta-Coccolithus_pelagicus.braarudi_PLY182g.18487:0.23069,Haptophyta-…
SNRNP200	(Metazoa-Capitella_teleta.jgiCapca1_222545:0.10560,Metazoa-Branchiostoma_floridae.GI.260817878:0.09096,((((Metazoa-Stylophora_pistillata_9659:0.11446,(Metazoa-Amphimedon_queenslandica.GI.340371544:0.15027,((((Haptophyta-Pavlova_gyrans.CCMP608.58264:0.27004,(Haptophyta-Chrysochromulina_polylepis.CCMP1757.25412:0.07692,(Haptophyta-Phaeocystis_antarctica.Caron_Lab.11174:0.11227,(Haptophyta-Calcidisc…
DDX46___	((Metazoa-Ixodes_scapularis.GI.241618030:0.16736,(Metazoa-Daphnia_pulex.jgiDappu1_302036:0.16995,(Metazoa-Acyrthosiphon_pisum.GI.193683325:0.12536,(Metazoa-Pediculus_humanus_corporis.GI.242009038:0.06522,(Metazoa-Tribolium_castaneum.GI.189240548:0.05974,(Metazoa-Aedes_aegypti.GI.157138330:0.07692,Metazoa-Nasonia_vitripennis.GI.345482984:0.11821)0.074:0.01881)0.982:0.03154)0.711:0.01359)0.891:0.01…
ZMAT2___	((((((Haptophyta-Chrysochromulina_brevifilum.UTEX_LB_985.28820:0.23782,Haptophyta-Chrysochromulina_polylepis.CCMP1757.22769:0.11522)0.999:0.33787,(((Rhizaria-Partenskyella_glossopodia_RCC365.3460:0.09491,Rhizaria-Bigelowiella_natans_88801_estExt_fgenesh1_pg.C_380100:0.29264)0.220:0.05191,Rhizaria-Chlorarachnion_reptans_CCCM449.17725:0.23169)0.451:0.01204,Rhizaria-Lotharella_oceanica_CCMP622.3119:…
CWC15___	(((((Metazoa-Ciona_intestinalis.GI.198421689:0.22885,((Metazoa-Acyrthosiphon_pisum.GI.193713735:0.21292,Metazoa-Pediculus_humanus_corporis.GI.242007951:0.11439)0.909:0.07087,((Metazoa-Loa_loa.GI.312092927:0.22714,Metazoa-Helobdella_robusta.jgiHelro1_81330:0.22036)0.839:0.05225,((((Metazoa-Lottia_gigantea.jgiLotgi1_114228:0.14176,Metazoa-Branchiostoma_floridae.GI.260797568:0.13502)0.395:0.02713,Me…
KIN_____	((Glaucophyte-Gloeochaete_witrockiana.SAG46.84.MMETSP0308_26532_1:0.30708,(((((Viridiplantae-Picochlorum_SE3.contig_163.g710:0.19838,Viridiplantae-Pyramimonas_parkeae.CCMP726.9062_1:0.24639)0.102:0.01935,Viridiplantae-Helicosporidium_sp.H632_c3677p0:0.15062)0.711:0.01328,((Viridiplantae-Chlamydomonas_reinhardtii.GI.159480274:0.13946,Viridiplantae-Coccomyxa_subellipsoidea_205.e_gw1.1.394.1:0.13969…
CWC27___	(((Stramenopiles-Albugo_laibachii.CCA19411:0.23588,(((Viridiplantae-Chlamydomonas_reinhardtii.GI.159481169:0.20443,Viridiplantae-Coccomyxa_subellipsoidea_1547.gw1.11.254.1:0.16425)0.849:0.06487,(Viridiplantae-Selaginella_moellendorffii.GI.302795811:0.24754,((Viridiplantae-Oryza_sativa_Japonica_Group.GI.115437920:0.10180,Viridiplantae-Vitis_vinifera.GI.225429566:0.04984)0.794:0.04457,((Viridiplant…
BUB3____	((((Viridiplantae-Klebsormidium_flaccidum.kfl00128_0060:0.13582,Viridiplantae-Physcomitrella_patens_patens.GI.168011685:0.13915)0.986:0.11651,(Haptophyta-Phaeocystis_cordata.RCC1383.60293:0.24262,(Viridiplantae-Helicosporidium_sp.H632_c1831p1:0.31022,Viridiplantae-Ostreococcus_tauri.GI.308804978:0.19361)0.909:0.06502)0.887:0.05189)0.850:0.05201,(Haptophyta-Pavlova_sp.CCMP459.137:0.18251,Haptophyt…
U2AF1___	((Cryptophyta-Chroomonas_mesostigmatica.CCMP1168.20045:0.00693,((Cryptophyta-Geminigera_cryophila.CCMP2564.46688:0.00055,Cryptophyta-Geminigera_sp_CaronLabIsolate.11205:0.00054)0.997:0.08388,Cryptophyta-Hemiselmis_viresens.PCC157.5159:0.01317)0.221:0.03192)1.000:0.25004,(Glaucophyte-Cyanoptyche-gloeocystis_SAG4.97.MMETSP1086.2413_1:0.09431,Glaucophyte-Cyanoptyche-gloeocystis_SAG4.97.MMETSP1086.40…
CCDC12__	((Metazoa-Amphimedon_queenslandica.GI.340372707:0.43338,((Metazoa-Nematostella_vectensis.GI.156407308:0.03846,Metazoa-Trichoplax_adhaerens.GI.195999264:0.46316)0.904:0.09783,(((Metazoa-Homo_sapiens.GI.238231397:0.0,human_reference.ENSG00000160799:0.0):0.11749,(Metazoa-Takifugu_rubripes.GI.410905329:0.06358,Metazoa-Danio_rerio.GI.57525761:0.04956)0.733:0.01266)0.873:0.06342,(Metazoa-Capsaspora_owc…
SAP30BP_	(((candidate.gcho.GRC0018RA00230_1:1.85560,Rhodophyta-Galdieria_sulphuraria.stig_39.Gs43010.1:0.78884)0.909:0.72176,((((((Metazoa-Homo_sapiens.GI.9994179:0.0,human_reference.ENSG00000161526:0.0):0.03764,Metazoa-Anolis_carolinensis.GI.327265013:0.06592)0.971:0.10634,(Metazoa-Danio_rerio.GI.41054653:0.13748,Metazoa-Takifugu_rubripes.GI.410928056:0.19213)0.957:0.09457)0.993:0.21925,((Metazoa-Saccogl…
DHX57___	(Haptophyta-Chrysoculter_rhomboideus.RCC1486.51335:0.21008,(Glaucophyte-Cyanophora_paradoxa25599.gene0.5:0.08189,Glaucophyte-Gloeochaete_witrockiana.SAG46.84.MMETSP0308_17645_1:0.08956)0.977:0.04234,(((Metazoa-Nematostella_vectensis.GI.156359343:0.07708,Metazoa-Schistosoma_mansoni.GI.256052750:0.09523)0.999:0.08755,((Fungi-Moniliophthora_perniciosa_FA553.GI.238600013:0.21025,((Fungi-Botryotinia_f…
CWC22___	((Dinoflagellate-Pyrodinium_bahamense.pbaha01.31382:0.27957,Alveolata-Babesia_bovis_T2Bo.GI.156086342:0.48293)0.998:0.16286,((Fungi-Leptosphaeria_maculans_JN3.GI.396468726:0.35613,(Fungi-Cryptococcus_neoformans_var_neoformans_JEC.GI.58268586:0.21250,Fungi-Puccinia_graminis_f_sp_tritici_CRL_75-36-700-.GI.403178125:0.23870)0.986:0.08848)0.993:0.10222,(Metazoa-Caenorhabditis_remanei.GI.308509248:0.4…
LSM6____	((Metazoa-Saccoglossus_kowalevskii.GI.291225628:0.0,Metazoa-Lottia_gigantea.jgiLotgi1_164944:0.0,Metazoa-Homo_sapiens.GI.5901998:0.0,Metazoa-Anolis_carolinensis.GI.327273948:0.0,human_reference.ENSG00000164167:0.0):0.00055,(Metazoa-Capitella_teleta.jgiCapca1_152822:0.03284,(Metazoa-Helobdella_robusta.jgiHelro1_156575:0.00055,Metazoa-Ciona_intestinalis.GI.198429171:0.01605)0.891:0.01605)0.000:0.00…
SLU7____	(((Alveolata-Toxoplasma_gondii_ME49.GI.237830061:0.42778,(Alveolata-Chromera_velia.Cvel25941:0.39266,Alveolata-Vitrella_brassicaformis.Vbra22027:0.27994)0.592:0.09350)1.000:0.31954,((((Metazoa-Branchiostoma_floridae.GI.260830987:0.15950,(Metazoa-Saccoglossus_kowalevskii.GI.291240865:0.23524,(((Metazoa-Homo_sapiens.GI.27477111:0.0,human_reference.ENSG00000164609:0.0):0.03807,Metazoa-Anolis_carolin…
PRPF18__	(((Fungi-Puccinia_graminis_f_sp_tritici_CRL_75-36-700-.GI.331218403:0.16472,(Fungi-Cryptococcus_neoformans_var_neoformans_JEC.GI.58268710:0.18999,(Fungi-Schizophyllum_commune_H4-8.GI.302684237:0.04172,(Fungi-Coprinopsis_cinerea_okayama7130.GI.169864300:0.04475,Fungi-Laccaria_bicolor_S238N-H82.GI.170099085:0.05635)0.831:0.04435)0.950:0.07499)0.909:0.08067)1.000:0.27336,(Metazoa-Capsaspora_owczarza…
SNRPD1__	(Metazoa-Pediculus_humanus_corporis.GI.242022404:0.05989,(Metazoa-Metaseiulus_occidentalis.GI.391333356:0.08150,Metazoa-Aedes_aegypti.GI.157105264:0.09617)0.728:0.00709,(((Metazoa-Mnemiopsis_leidyi.ML000313a:0.06124,(((((Haptophyta-Pavlova_lutheri.RCC1537.23773:0.14041,(Haptophyta-Chrysochromulina_polylepis.CCMP1757.172338:0.04500,((Haptophyta-Scyphosphaera_apsteinii.RCC1455.13977:0.01832,(Haptop…
SF1_____	(Fungi-Coccidioides_immitis_RS.GI.119187441:0.00784,(Fungi-Ajellomyces_dermatitidis_SLH14081.GI.261201113:0.00490,(Fungi-Tuber_melanosporum_Mel28.GI.296416335:0.04583,(((Fungi-Verticillium_albo-atrum_VaMs.102.GI.302404766:0.00054,((Fungi-Vanderwaltozyma.GI.156848583:0.18461,(Fungi-Lachancea.GI.255718599:0.16737,Fungi-Tetrapisispora.GI.444314087:0.18021)0.847:0.06767)1.000:0.55385,(Fungi-Cryptococ…
CDC40___	((((((Metazoa-Helobdella_robusta.jgiHelro1_94015:0.00660,Metazoa-Helobdella_robusta.jgiHelro1_176430:0.03056)1.000:0.17249,Metazoa-Lottia_gigantea.jgiLotgi1_205766:0.14483)0.892:0.03007,(Metazoa-Ixodes_scapularis.GI.241569829:0.11103,(Metazoa-Acyrthosiphon_pisum.GI.193657091:0.18927,Metazoa-Daphnia_pulex.jgiDappu1_305671:0.28355)0.925:0.03638)0.980:0.04760)0.011:0.02116,Metazoa-Capitella_teleta.j…
USP39___	((Alveolata-Toxoplasma_gondii_ME49.GI.237841835:0.21693,Alveolata-Vitrella_brassicaformis.Vbra12397:0.16996)1.000:0.35609,(((Cryptophyta-Chroomonas_mesostigmatica.CCMP1168.16727:0.06209,Cryptophyta-Hemiselmis_viresens.PCC157.41398:0.08149)0.933:0.05222,(Cryptophyta-Rhodomonas_salina.CCMP1319.3972:0.10528,Cryptophyta-Guillardia_theta.jgiGuith1.100752:0.12308)0.925:0.04768)1.000:0.34213,(Haptophyta…
SF3B5___	((Metazoa-Branchiostoma_floridae.GI.260784943:0.10944,((Metazoa-Aedes_aegypti.GI.157114059:0.09072,(Metazoa-Pediculus_humanus_corporis.GI.242022868:0.08353,(Metazoa-Ixodes_scapularis.GI.241833905:0.08252,Metazoa-Tribolium_castaneum.GI.91093943:0.09641)0.177:0.02241)0.811:0.03337)0.816:0.02395,((Metazoa-Capitella_teleta.jgiCapca1_178019:0.09366,Metazoa-Saccoglossus_kowalevskii.GI.291234567:0.03650…
HNRNPA3_	((Stramenopiles-Ectocarpus_siliculosus.GI.298710527:0.51756,(Stramenopiles-Phytophthora_sojae.jgiPhyso1_1.133840:0.11967,(Stramenopiles-Albugo_laibachii.CCA20211:0.16828,(Stramenopiles-Saprolegnia_diclina_VS20.GI.669143684:0.03761,Stramenopiles-Aphanomyces_astaci.GI.698823069:0.03196)0.995:0.15707)0.063:0.02560)0.944:0.12703)0.984:0.19979,((((((Rhodophyta-Calliarthron_tuberculosum.ORF_17034_139:0…
LSM3____	(((Metazoa-Ixodes_scapularis.GI.241171152:0.05218,Metazoa-Ciona_intestinalis.GI.198433468:0.05510)0.773:0.02027,(Metazoa-Strongylocentrotus_purpuratus.GI.72008835:0.02810,Metazoa-Lottia_gigantea.jgiLotgi1_207726:0.01382)0.357:0.01383)0.208:0.00054,(Metazoa-Branchiostoma_floridae.GI.260822318:0.00055,(Metazoa-Takifugu_rubripes.GI.410930335:0.01461,(Metazoa-Homo_sapiens.GI.7657315:0.0,human_referen…
PLRG1___	(((Metazoa-Strongylocentrotus_purpuratus.GI.115709786:0.10101,Metazoa-Lottia_gigantea.jgiLotgi1_234495:0.13776)0.927:0.03724,(Metazoa-Saccoglossus_kowalevskii.GI.291227889:0.11800,(Metazoa-Trichoplax_adhaerens.GI.196005729:0.12968,Metazoa-Nematostella_vectensis.GI.156361276:0.10373)0.895:0.03841)0.675:0.02121)0.609:0.00888,(((Metazoa-Brugia_malayi.GI.170584821:0.18719,((Fungi-Puccinia_graminis_f_…
PPIH____	((Rhodophyta-Rhodosorus_marinus.MMETSP0011_2.2938_1:0.12250,(((Viridiplantae-Picochlorum_SE3.contig_104.g602:0.17660,(Viridiplantae-Pyramimonas_parkeae.CCMP726.6720_1:0.12101,Viridiplantae-Chlamydomonas_reinhardtii.GI.159469706:0.04982)0.302:0.01865)0.953:0.08287,Viridiplantae-Selaginella_moellendorffii.GI.302767658:0.02538)0.106:0.00834,Viridiplantae-Klebsormidium_flaccidum.kfl00355_0110:0.07743…
PPP1CA__	((Alveolata-Vitrella_brassicaformis.Vbra1703:0.09927,(Alveolata-Fabrea_salina.2562_1:0.05193,Alveolata-Paramecium_tetraureliaain_d4-2.GI.145532146:0.19728)0.443:0.02336)0.865:0.04327,((Metazoa-Hydra_magnipapillata.GI.449691988:0.04820,Metazoa-Tribolium_castaneum.GI.189236792:0.04706)0.946:0.04200,((human_reference.ENSG00000172531:0.04849,(Metazoa-Homo_sapiens.GI.56790945:0.00447,Metazoa-Anolis_ca…
PRPF8___	(Metazoa-Danio_rerio.GI.169646741:0.00441,(Metazoa-Homo_sapiens.GI.91208426:0.0,human_reference.ENSG00000174231:0.0):0.00539,(((Metazoa-Schistosoma_mansoni.GI.256077246:0.05890,(Metazoa-Lottia_gigantea.jgiLotgi1_217351:0.02635,(Metazoa-Helobdella_robusta.jgiHelro1_94766:0.03653,Metazoa-Capitella_teleta.jgiCapca1_151544:0.02650)0.555:0.00767)0.922:0.00669)0.267:0.00435,(Metazoa-Daphnia_pulex.jgiDa…
DDX23___	((Metazoa-Branchiostoma_floridae.GI.260802690:0.26057,(Metazoa-Danio_rerio.GI.67459931:0.12556,(Metazoa-Homo_sapiens.GI.41327773:0.03683,Metazoa-Anolis_carolinensis.GI.327278500:0.03494)0.651:0.02685)0.999:0.08710)0.864:0.05288,(Metazoa-Capitella_teleta.jgiCapca1_167508:0.23826,(Metazoa-Daphnia_pulex.jgiDappu1_302036:0.20181,(Metazoa-Tribolium_castaneum.GI.189240548:0.18484,(Metazoa-Nasonia_vitri…
SART1___	(((((candidate.gcho.GRC0002RA02590_1:0.96183,Rhodophyta-Chondrus_crispus_T00000419001:0.61814)0.949:0.32264,Glaucophyte-Cyanoptyche-gloeocystis_SAG4.97.MMETSP1086.65291_1:0.79738)0.125:0.22286,(Rhodophyta-Timspurckia_oligopyrenoides.MMETSP1172.43942_1:1.24174,(Rhodophyta-Compsopogon_coeruleus.MMETSP0312_9752_1:0.79451,Rhodophyta-Rhodosorus_marinus.MMETSP0315.44838_1:0.40997)0.891:0.12758)0.182:0.…
SNRPE___	((Viridiplantae-Picochlorum_SE3.contig_45.g188:0.12700,(Viridiplantae-Helicosporidium_sp.H632_c181p1:0.06593,(Viridiplantae-Coccomyxa_subellipsoidea_6525.fgenesh1_pm.3_130:0.02804,Viridiplantae-Chlorella_variabilis_2523.estExt_Genewise1Plus.C_150034:0.02874)0.805:0.02714)0.329:0.03233)0.890:0.05815,(Rhizaria-Rosalina_sp.MMETSP0190.25040:0.07529,((Metazoa-Strongylocentrotus_purpuratus.GI.336455074…
NAA38___	(((Viridiplantae-Pterosperma_sp.CCMP1384.42350_1:0.15740,((Viridiplantae-Aquilegia_coerulea.Aquca_009_00572.2:0.00055,(Viridiplantae-Mimulus_guttatus.mgv1a011695m:0.01519,((Viridiplantae-Glycine_max.Glyma02g45830.1:0.0,Viridiplantae-Vitis_vinifera.GI.225463717:0.0):0.01511,(Viridiplantae-Arabidopsis_thaliana.GI.79325195:0.01510,Viridiplantae-Arabidopsis_thaliana.GI.79329893:0.00053)0.147:0.01510)…
DDX41___	((Metazoa-Nematostella_vectensis.GI.156406955:0.09939,(Metazoa-Stylophora_pistillata_3399:0.01077,Metazoa-Acropora_digitifera.adi_v1.20712:0.05252)0.985:0.06663)0.972:0.04438,(Metazoa-Trichoplax_adhaerens.GI.196015847:0.17310,(Metazoa-Amphimedon_queenslandica.GI.340372344:0.19003,(((((Viridiplantae-Pterosperma_sp.CCMP1384.44266_1:0.22659,((Viridiplantae-Helicosporidium_sp.H632_c2809p0:0.22502,(Vi…
SF3A3___	((Fungi-Puccinia_graminis_f_sp_tritici_CRL_75-36-700-.GI.331227955:0.33044,Fungi-Ustilago.GI.71024095:0.59951)1.000:0.48645,(((Viridiplantae-Pyramimonas_parkeae.CCMP726.45811_1:0.35745,Viridiplantae-Pterosperma_sp.CCMP1384.43467_1:0.20849)0.996:0.15959,((Viridiplantae-Micromonas_pusilla_CCMP1545.GI.303288465:0.30634,Viridiplantae-Mantoniella_antarctica.SL175.6111_1:0.17742)0.992:0.15203,(Viridipl…
CDK10___	((Glaucophyte-Gloeochaete_witrockiana.SAG46.84.MMETSP0308_6163_1:0.14363,(Alveolata-Protocruzia_adherens.Boccale.11117_1:0.29381,(Haptophyta-Pavlova_gyrans.CCMP608.46003:0.24068,(Stramenopiles-Phytophthora_sojae.jgiPhyso1_1.109337:0.31134,(Haptophyta-Scyphosphaera_apsteinii.RCC1455.108905:0.09594,(Haptophyta-Calcidiscus_leptoporus.RCC1130.11576:0.05726,Haptophyta-Coccolithus_pelagicus.braarudi_PL…
SF3B3___	((Metazoa-Helobdella_robusta.jgiHelro1_100012:0.12622,(Metazoa-Capitella_teleta.jgiCapca1_155561:0.10190,Metazoa-Lottia_gigantea.jgiLotgi1_188836:0.09793)0.003:0.01718)0.996:0.03649,(((Metazoa-Takifugu_rubripes.GI.410930842:0.04183,Metazoa-Danio_rerio.GI.326676028:0.01669)0.958:0.02906,((Metazoa-Homo_sapiens.GI.54112121:0.0,human_reference.ENSG00000189091:0.0):0.00610,Metazoa-Anolis_carolinensis.…
PRPF40A_	(((Metazoa-Acropora_digitifera.adi_v1.20254:0.44671,((((Metazoa-Anolis_carolinensis.GI.327281393:0.05270,((Metazoa-Takifugu_rubripes.GI.410897070:0.05829,Metazoa-Danio_rerio.GI.38198625:0.03673)1.000:0.10713,(Metazoa-Homo_sapiens.GI.151301228:0.00054,human_reference.ENSG00000196504:0.01207)0.989:0.03474)0.805:0.07264)1.000:0.13199,(Metazoa-Homo_sapiens.GI.391224461:0.20175,Metazoa-Anolis_caroline…
UBL5____	(((Stramenopiles-Aureococcus_anophagefferens.jgiAuran1_27616:0.04350,(((Haptophyta-Isochrysis_galbana.CCMP1323.61114:0.00054,((Haptophyta-Phaeocystis_antarctica.Caron_Lab.14201:0.0,Haptophyta-Phaeocystis_antarctica.CCMP1374.23431:0.0):0.00054,(Haptophyta-Gephyrocapsa_oceanica.RCC1303.11833:0.00054,Haptophyta-Calcidiscus_leptoporus.RCC1130.37435:0.04428)0.697:0.01458)0.939:0.02906)0.913:0.02881,((…
GNB2L1__	(Metazoa-Helobdella_robusta.jgiHelro1_185936:0.08582,(Metazoa-Lottia_gigantea.jgiLotgi1_184120:0.13788,Metazoa-Daphnia_pulex.jgiDappu1_231635:0.12933)0.533:0.02965,((Metazoa-Saccoglossus_kowalevskii.GI.291230121:0.03641,(((Fungi-Puccinia_graminis_f_sp_tritici_CRL_75-36-700-.GI.403174596:0.31545,(Metazoa-Homo_sapiens.GI.5174447:0.0,Metazoa-Anolis_carolinensis.GI.327266278:0.0):0.00053)0.855:0.0183…
DDX3X___	(Metazoa-Capitella_teleta.jgiCapca1_167508:0.20312,(Metazoa-Daphnia_pulex.jgiDappu1_302036:0.14874,(Metazoa-Aedes_aegypti.GI.157138330:0.07996,(Metazoa-Nasonia_vitripennis.GI.345482984:0.13685,Metazoa-Tribolium_castaneum.GI.189240548:0.05740)0.268:0.01702)0.991:0.05969)0.947:0.03593,(((Metazoa-Hydra_magnipapillata.GI.221105444:0.17109,Metazoa-Nematostella_vectensis.GI.156389356:0.15246)0.981:0.05…
LSM2____	((((Metazoa-Ciona_intestinalis.GI.198426293:0.01272,(Metazoa-Amphimedon_queenslandica.GI.340374852:0.08094,((Rhizaria-Lotharella_globosa_CCCM811.5430:0.18761,((Rhodophyta-Porphyridium_purpureum_contig_4398.13:0.21835,Glaucophyte-Cyanophora_paradoxa53217.gene0.1:0.09276)0.918:0.08714,((Viridiplantae-Picochlorum_SE3.contig_96.g569:0.12617,(Viridiplantae-Coccomyxa_subellipsoidea_2075.e_gw1.13.373.1:…
DHX16___	((Rhodophyta-Galdieria_sulphuraria.stig_27.Gs34140.1:0.15181,((Rhodophyta-Rhodosorus_marinus.MMETSP0315.44357_1:0.00054,Rhodophyta-Rhodosorus_marinus.MMETSP0011_2.2113_1:0.01113)1.000:0.09832,(Rhodophyta-Compsopogon_coeruleus.MMETSP0312_4315_1:0.13816,((Rhodophyta-Pyropia_yezoensis.ctg30375_g7438:0.01395,Rhodophyta-Pyropia_haitanensis.gi570640821:0.00055)1.000:0.26004,(Rhodophyta-Calliarthron_tub…
DDX39B__	(((Metazoa-Metaseiulus_occidentalis.GI.391346453:0.08045,Metazoa-Daphnia_pulex.jgiDappu1_219465:0.06749)0.796:0.02850,(Metazoa-Capitella_teleta.jgiCapca1_165082:0.12766,Metazoa-Lottia_gigantea.jgiLotgi1_225638:0.05343)0.482:0.01743)0.776:0.02231,(((Viridiplantae-Mantoniella_antarctica.SL175.18733_1:0.15548,(Viridiplantae-Oryza_sativa_Japonica_Group.GI.115437444:0.03450,(Viridiplantae-Physcomitrel…
PPIL3___	((((Alveolata-Babesia_bovis_T2Bo.GI.156085344:0.33451,(((Dinoflagellate-Crypthecodinium_cohnii.Seligo.408:0.14138,Dinoflagellate-Noctiluca_scintillan.98021_1:0.12745)0.832:0.03998,Dinoflagellate-Togula_jolla.CCCM725.20526_1:0.13166)0.306:0.03259,Dinoflagellate-Pyrodinium_bahamense.pbaha01.20010:0.08920)0.989:0.19512)0.769:0.11193,Rhizaria-Gymnochlora_sp_CCMP2014.10171:0.39008)0.817:0.05566,((((((…
ISY1____	((((Cryptophyta-Cryptomonas_curvata.CCAP979-52.21318:0.07638,Cryptophyta-Cryptomonas_paramecium.CCAP977-2a.21999:0.09785)0.871:0.03451,(Cryptophyta-Hemiselmis_viresens.PCC157.2133:0.15946,(Cryptophyta-Rhodomonas_lens_RHODO.12814:0.11291,(Cryptophyta-Geminigera_cryophila.CCMP2564.17918:0.16605,(Cryptophyta-Guillardia_theta.jgiGuith1.93281:0.03146,Cryptophyta-Hanusia_phi.CCMP325.13229:0.01234)0.995…
NHP2L1__	(Metazoa-Saccoglossus_kowalevskii.GI.291242664:0.05128,(Metazoa-Branchiostoma_floridae.GI.260824285:0.05251,(Metazoa-Takifugu_rubripes.GI.410896091:0.01827,((Metazoa-Homo_sapiens.GI.51317376:0.0,human_reference.NHP2L1:0.0):0.04173,Metazoa-Anolis_carolinensis.GI.327272552:0.04448)0.888:0.03451)0.846:0.01868)0.313:0.01619,((Metazoa-Daphnia_pulex.jgiDappu1_231249:0.10182,((Metazoa-Helobdella_robusta…
SF3B14__	(((Glaucophyte-Cyanoptyche-gloeocystis_SAG4.97.MMETSP1086.4239_1:0.14434,((Rhodophyta-Rhodosorus_marinus.MMETSP0011_2.3131_1:0.12247,(((Haptophyta-Scyphosphaera_apsteinii.RCC1455.106392:0.18372,(Stramenopiles-Aphanomyces_astaci.GI.698797928:0.15971,Stramenopiles-Pythium_ultimum.G002952:0.10081)0.703:0.07050)0.725:0.04823,((((((Rhodophyta-Pyropia_haitanensis.gi570643047:0.28944,((Rhodophyta-Callia…
THOC4___	((((Metazoa-Pediculus_humanus_corporis.GI.242003936:0.30237,Metazoa-Aedes_aegypti.GI.157108771:0.22974)0.244:0.06872,(Metazoa-Acyrthosiphon_pisum.GI.240849363:0.64008,Metazoa-Nasonia_vitripennis.GI.193788709:0.43185)0.056:0.05332)0.936:0.13640,(Metazoa-Metaseiulus_occidentalis.GI.391343173:0.45174,Metazoa-Ixodes_scapularis.GI.241152158:0.12480)0.876:0.09763)0.934:0.08522,(Metazoa-Saccoglossus_kow…
#Chondrus crispus
C19orf29	((((Viridiplantae-Coccomyxa_subellipsoidea_3531.estExt_Genemark1.C_180111:0.37245,(Viridiplantae-Pyramimonas_parkeae.CCMP726.89931_1:0.24681,Viridiplantae-Micromonas_pusilla_CCMP1545.GI.303282707:0.34330)0.952:0.09540)0.947:0.06380,(Viridiplantae-Ostreococcus_tauri.GI.308802720:1.08724,(((Viridiplantae-Physcomitrella_patens_patens.GI.168056952:0.14635,(Viridiplantae-Selaginella_moellendorffii.GI.…
C1orf55_	(((Rhodophyta-Rhodosorus_marinus.MMETSP0011_2.858_1:0.04419,Rhodophyta-Rhodosorus_marinus.MMETSP0315.44087_1:0.10687)0.995:0.71315,(Rhodophyta-Calliarthron_tuberculosum.ORF_24131_7:1.20417,(Haptophyta-Pavlova_lutheri.RCC1537.12089:0.42551,Haptophyta-Chrysoculter_rhomboideus.RCC1486.4981:0.42282)0.950:0.59208)0.352:0.15782)0.780:0.19715,(Cryptophyta-Rhodomonas_lens_RHODO.21451:0.91039,(Stramenopil…
LUC7L___	((Viridiplantae-Stichococcus_sp.RCC1054.16260_1:0.90174,(((((Glaucophyte-Gloeochaete_witrockiana.SAG46.84.MMETSP0308_182511_1:0.23893,((Viridiplantae-Aquilegia_coerulea.Aquca_058_00048.1:0.06105,((Viridiplantae-Mimulus_guttatus.mgv1a007283m:0.04480,Viridiplantae-Mimulus_guttatus.mgv1a007359m:0.06923)0.984:0.06492,(Viridiplantae-Glycine_max.Glyma09g38430.1:0.04192,Viridiplantae-Vitis_vinifera.GI.2…
CDK11A__	((Viridiplantae-Mimulus_guttatus.mgv1a021441m:0.13527,Viridiplantae-Mimulus_guttatus.mgv1a001878m:0.04013)0.916:0.02471,((Viridiplantae-Arabidopsis_thaliana.GI.15220477:0.03285,Viridiplantae-Mimulus_guttatus.mgv1a001860m:0.04099)0.852:0.00777,(Viridiplantae-Vitis_vinifera.GI.359473713:0.02362,(Viridiplantae-Glycine_max.Glyma11g37270.2:0.01964,Viridiplantae-Glycine_max.Glyma05g27821.1:0.01169)0.75…
ZNF207__	((((Rhizaria-Ammonia_sp.MMETSP1384.210879:0.38825,(Rhizaria-Elphidium_margaritaceum.MMETSP1385.17126:0.35850,Rhizaria-Rosalina_sp.MMETSP0190.189618:0.39693)0.568:0.12556)1.000:0.73898,(Viridiplantae-Dunaliella_tertiolecta.CCMP1320.13384_1:0.49137,Viridiplantae-Chlamydomonas_reinhardtii.GI.159466386:0.81222)0.917:0.26619)0.893:0.17032,((Rhodophyta-Rhodosorus_marinus.MMETSP0315.44007_1:1.01151,((Rh…
AQR_____	(Metazoa-Trichoplax_adhaerens.GI.196012066:0.11800,(Metazoa-Nematostella_vectensis.GI.156366211:0.05295,(Metazoa-Acropora_digitifera.adi_v1.19580:0.01412,Metazoa-Stylophora_pistillata_4380:0.00055)0.933:0.02591)0.951:0.03345,(Metazoa-Lottia_gigantea.jgiLotgi1_227972:0.05358,(((Metazoa-Daphnia_pulex.jgiDappu1_224167:0.06887,((Metazoa-Caenorhabditis_remanei.GI.308471676:0.22353,((Stramenopiles-Chat…
THOC3___	(Cyanobacteria-Nostoc.GI.186681873:0.46167,((((Cryptophyta-Cryptomonas_paramecium.CCAP977-2a.28329:0.22816,(Cryptophyta-Cryptomonas_paramecium.CCAP977-2a.28338:0.13184,Cryptophyta-Cryptomonas_paramecium.CCAP977-2a.9053:0.50344)0.799:0.03868)0.127:0.02098,Cryptophyta-Cryptomonas_paramecium.CCAP977-2a.27841:0.22618)0.999:0.21240,(Cryptophyta-Cryptomonas_paramecium.CCAP977-2a.28362:0.30161,Cryptophy…
U2AF2___	((Stramenopiles-Chattonella_subsalsa.CCMP2191.208001_1:0.62789,(Fungi-Botryotinia_fuckeliana_B05.10.GI.154319442:0.74813,((Fungi-Schizophyllum_commune_H4-8.GI.302685922:0.16153,(Fungi-Coprinopsis_cinerea_okayama7130.GI.299745153:0.05929,Fungi-Laccaria_bicolor_S238N-H82.GI.170088030:0.15478)0.971:0.09806)1.000:0.38314,(Fungi-Puccinia_graminis_f_sp_tritici_CRL_75-36-700-.GI.403175591:0.35467,Fungi-…
DHX8____	((Mycetozoa-Dictyostelium_discoideum_AX4.GI.66803084:0.12312,(Heterolobosea-Naegleria_gruberi.jgiNaegr1.30615:0.18029,Centramoebida-Acanthamoeba_castellanii.gi470505932:0.06370)0.837:0.01511)0.112:0.00977,((Fungi-Tuber_melanosporum_Mel28.GI.296414015:0.18160,(((Rhodophyta-Galdieria_sulphuraria.stig_15.Gs22090.1:0.17483,((Rhodophyta-Pyropia_yezoensis.ctg30801_g7531:0.52650,Rhodophyta-Timspurckia_o…
GPKOW___	((Viridiplantae-Klebsormidium_flaccidum.kfl00363_0110:0.52790,(Viridiplantae-Selaginella_moellendorffii.GI.302792503:0.59565,(Viridiplantae-Aquilegia_coerulea.Aquca_037_00311.2:0.48884,Viridiplantae-Mimulus_guttatus.mgv1a006523m:0.55604)0.994:0.38950)0.938:0.15626)0.938:0.14879,(Viridiplantae-Picochlorum_SE3.contig_180.g846:0.88955,(Viridiplantae-Dunaliella_tertiolecta.CCMP1320.123250_1:0.71440,(…
PABPC1__	((((Dinoflagellate-Pyrodinium_bahamense.pbaha01.86162:0.10635,Dinoflagellate-Karenia-brevis_SP1.133421:0.03445)0.813:0.04544,(Dinoflagellate-Crypthecodinium_cohnii.Seligo.116556:0.05431,Dinoflagellate-Crypthecodinium_cohnii.Seligo.4816:0.22275)0.739:0.03623)1.000:0.29898,((Stramenopiles-Aplanochytrium_stocchinoi.GSBS06.9442_1:0.13081,Stramenopiles-Aureococcus_anophagefferens.jgiAuran1_70409:0.143…
FAM50A__	(((Cryptophyta-Proteomonas_sulcata.CCMP704.118946:0.25167,((Cryptophyta-Cryptomonas_curvata.CCAP979-52.5792:0.04356,Cryptophyta-Cryptomonas_paramecium.CCAP977-2a.13415:0.10812)0.974:0.06033,((Cryptophyta-Guillardia_theta.jgiGuith1.106280:0.16416,(Cryptophyta-Rhodomonas_abbreviata.CaronLabIsolate.4631:0.09543,(Cryptophyta-Rhodomonas_lens_RHODO.13770:0.08243,Cryptophyta-Rhodomonas_sp.CCMP768.134806…
C17orf85	((Alveolata-Fabrea_salina.36255_1:1.06328,Alveolata-Tetrahymena_thermophila.GI.118390125:1.22502)0.935:0.38987,(((Cryptophyta-Geminigera_cryophila.CCMP2564.46797:0.09318,Cryptophyta-Geminigera_sp_CaronLabIsolate.22752:0.00053)0.998:0.58318,((Cryptophyta-Hemiselmis_andersenii.CCMP644.7719:0.10963,Cryptophyta-Hemiselmis_viresens.PCC157.55254:0.21012)0.937:0.24683,Cryptophyta-Chroomonas_mesostigmati…
SEC31B__	(((((Glaucophyte-Cyanophora_paradoxa55547.gene0.1:0.19066,Glaucophyte-Gloeochaete_witrockiana.SAG46.84.MMETSP0308_3997_1:0.06911)0.960:0.07560,((Cryptophyta-Rhodomonas_lens_RHODO.32185:0.10489,(Cryptophyta-Guillardia_theta.jgiGuith1.87575:0.00664,Cryptophyta-Hanusia_phi.CCMP325.3459:0.00057)0.990:0.09137)1.000:0.18578,(Haptophyta-Pavlova_gyrans.CCMP608.59072:0.23028,(Haptophyta-Chrysochromulina_r…
XAB2____	((Metazoa-Lottia_gigantea.jgiLotgi1_236450:0.10481,Metazoa-Capitella_teleta.jgiCapca1_149139:0.15239)0.974:0.04847,((Metazoa-Strongylocentrotus_purpuratus.GI.390350970:0.13130,Metazoa-Saccoglossus_kowalevskii.GI.291225215:0.11238)0.945:0.03412,(Metazoa-Branchiostoma_floridae.GI.260800805:0.11648,(Metazoa-Danio_rerio.GI.113674131:0.05700,((Metazoa-Homo_sapiens.GI.55770906:0.0,human_reference.ENSG0…
SNRPA___	(Metazoa-Lottia_gigantea.jgiLotgi1_121828:0.06967,(Metazoa-Ciona_intestinalis.GI.198434778:0.14683,Metazoa-Saccoglossus_kowalevskii.GI.291234607:0.04140)0.260:0.01868,(((Metazoa-Takifugu_rubripes.GI.410917616:0.08167,(Metazoa-Homo_sapiens.GI.38149981:0.02338,Metazoa-Anolis_carolinensis.GI.327260920:0.02400)0.982:0.08098)0.998:0.12500,(Metazoa-Danio_rerio.GI.41054443:0.02808,((Metazoa-Homo_sapiens…
THOC1___	((Alveolata-Protocruzia_adherens.Boccale.27128_1:0.92766,(Rhizaria-Lotharella_oceanica_CCMP622.70195:0.33540,(Rhizaria-Bigelowiella_natans_141246_aug1.61_g15954:0.50972,Rhizaria-Norrisiella_sphaerica_BC52.6261:0.22093)0.827:0.04912)1.000:0.54038)0.628:0.09076,((Cryptophyta-Chroomonas_mesostigmatica.CCMP1168.14945:0.08055,(Cryptophyta-Hemiselmis_andersenii.CCMP644.11648:0.13076,Cryptophyta-Hemisel…
RBM22___	((Metazoa-Tribolium_castaneum.GI.189233691:0.51272,(Metazoa-Strongylocentrotus_purpuratus.GI.390359470:0.55589,(Metazoa-Saccoglossus_kowalevskii.GI.291231285:0.21158,(Metazoa-Danio_rerio.GI.41055734:0.17116,(Metazoa-Takifugu_rubripes.GI.410922589:0.08490,(Metazoa-Takifugu_rubripes.GI.410900506:0.19088,(Metazoa-Homo_sapiens.GI.77695912:0.02964,Metazoa-Anolis_carolinensis.GI.327267754:0.09646)0.890…
SRRT____	(((Stramenopiles-Aphanomyces_astaci.GI.698787548:0.09774,(Stramenopiles-Saprolegnia_diclina_VS20.GI.669147628:0.11328,(Stramenopiles-Albugo_laibachii.CCA17591:0.11011,(Stramenopiles-Pythium_ultimum.G002315:0.05672,Stramenopiles-Phytophthora_infestans_T30-4.GI.301109437:0.13966)0.669:0.02143)0.989:0.15798)0.775:0.07990)1.000:0.62093,((((((Rhodophyta-Pyropia_haitanensis.gi570634920:0.02804,Rhodophy…
SF3B2___	(((Cryptophyta-Rhodomonas_lens_RHODO.8580:0.03962,((Cryptophyta-Geminigera_sp_CaronLabIsolate.39422:0.07272,Cryptophyta-Proteomonas_sulcata.CCMP704.2450:0.04369)0.974:0.04533,(Cryptophyta-Rhodomonas_abbreviata.CaronLabIsolate.14090:0.01703,(Cryptophyta-Rhodomonas_sp.CCMP768.133350:0.01926,((Cryptophyta-Hemiselmis_andersenii.CCMP644.10911:0.03268,Cryptophyta-Hemiselmis_viresens.PCC157.3389:0.04088…
HNRNPC__	(((((Stramenopiles-Aplanochytrium_stocchinoi.GSBS06.82542_1:1.25495,(Rhodophyta-Cyanidioschyzon_merolae.CMO255C:1.10408,((Rhodophyta-Rhodosorus_marinus.MMETSP0315.43352_1:0.12064,Rhodophyta-Rhodosorus_marinus.MMETSP0011_2.8145_1:0.07489)1.000:0.57988,(Rhodophyta-Galdieria_sulphuraria.stig_13.Gs20220.1:0.72852,(Rhodophyta-Pyropia_haitanensis.gi570638597:0.16227,(Rhodophyta-Porphyra_umbilicalis.esC…
SRPK1___	(Metazoa-Takifugu_rubripes.GI.410920373:0.05383,Metazoa-Danio_rerio.GI.123703035:0.03748,(((Metazoa-Anolis_carolinensis.GI.327283593:0.04346,(Metazoa-Homo_sapiens.GI.47419936:0.0,human_reference.ENSG00000096063:0.0):0.02927)0.956:0.03332,((Metazoa-Danio_rerio.GI.326679945:0.02589,Metazoa-Homo_sapiens.GI.33188449:0.01760)0.927:0.02413,((Metazoa-Branchiostoma_floridae.GI.260810551:0.0,Metazoa-Branc…
CDC5L___	((((Haptophyta-Chrysochromulina_rotalis.UIO044.7123:1.45828,(Rhodophyta-Cyanidioschyzon_merolae.CMT134C:1.78748,(Glaucophyte-Gloeochaete_witrockiana.SAG46.84.MMETSP0308_181177_1:1.12615,Glaucophyte-Gloeochaete_witrockiana.SAG46.84.MMETSP0308_181809_1:1.08827)0.995:0.72134)0.824:0.20208)0.449:0.10021,((((((Viridiplantae-Micromonas_pusilla_CCMP1545.GI.303274382:0.40103,(Alveolata-Plasmodium_chabaud…
HNRNPM__	((Viridiplantae-Pterosperma_sp.CCMP1384.44194_1:0.33160,Viridiplantae-Coccomyxa_subellipsoidea_9480.estExt_fgenesh1_pg.C_90278:0.37321)0.999:0.29001,(((Dinoflagellate-Pyrodinium_bahamense.pbaha01.33090:1.16245,((Alveolata-Babesia_bovis_T2Bo.GI.156086376:0.40461,Alveolata-Theileria_parvaain_Muguga.GI.71028102:0.18775)1.000:0.58164,(Rhodophyta-Cyanidioschyzon_merolae.CMM078C:0.52656,((Rhodophyta-Co…
SF3A1___	((Metazoa-Helobdella_robusta.jgiHelro1_108278:0.18772,(Metazoa-Branchiostoma_floridae.GI.260793707:0.00054,Metazoa-Branchiostoma_floridae.GI.260820991:0.00055)0.945:0.07315)0.376:0.03837,(((Metazoa-Homo_sapiens.GI.5032087:0.0,human_reference.ENSG00000099995:0.0):0.01916,Metazoa-Anolis_carolinensis.GI.327284313:0.01340)0.749:0.05844,(Metazoa-Lottia_gigantea.jgiLotgi1_190371:0.21257,Metazoa-Capitel…
SNRPD3__	(Metazoa-Saccoglossus_kowalevskii.GI.291235317:0.05282,Metazoa-Capitella_teleta.jgiCapca1_221674:0.02651,(Metazoa-Lottia_gigantea.jgiLotgi1_228426:0.02942,(Metazoa-Daphnia_pulex.jgiDappu1_63450:0.05573,((Metazoa-Danio_rerio.GI.41054297:0.01055,(Metazoa-Homo_sapiens.GI.4759160:0.0,human_reference.ENSG00000100028:0.0):0.00054)0.672:0.03225,((Metazoa-Mnemiopsis_leidyi.ML051336a:0.10967,((Centramoebi…
TFIP11__	((((((Stramenopiles-Amphiprora_sp.937_1:1.25799,(Fungi-Malassezia.GI.164660134:0.86714,Fungi-Laccaria_bicolor_S238N-H82.GI.170087876:0.63110)0.994:0.36448)0.443:0.09833,(Stramenopiles-Saprolegnia_diclina_VS20.GI.669145030:0.91613,(Stramenopiles-Phytophthora_infestans_T30-4.GI.301114621:0.09425,(Stramenopiles-Phytophthora_sojae.jgiPhyso1_1.129796:0.09395,Stramenopiles-Hyaloperonospora_arabidopsidi…
PHF5A___	(((Metazoa-Strongylocentrotus_purpuratus.GI.72032358:0.00055,((Metazoa-Takifugu_rubripes.GI.410895839:0.0,Metazoa-Metaseiulus_occidentalis.GI.391327336:0.0,Metazoa-Homo_sapiens.GI.14249398:0.0,Metazoa-Anolis_carolinensis.GI.327272540:0.0,human_reference.ENSG00000100410:0.0):0.01016,(Metazoa-Amphimedon_queenslandica.GI.340373915:0.01017,((Metazoa-Trichoplax_adhaerens.GI.196013456:0.00054,(((Haptop…
RBM23___	((((Mycetozoa-Dictyostelium_discoideum_AX4.GI.66800163:0.13885,Metazoa-Capsaspora_owczarzaki.GI.765550497:0.07416)0.888:0.06260,Centramoebida-Acanthamoeba_castellanii.gi470456540:0.11002)0.749:0.03570,(Glaucophyte-Cyanophora_paradoxa11589.gene0.0:0.02588,Glaucophyte-Cyanoptyche-gloeocystis_SAG4.97.MMETSP1086.13837_1:0.10979)0.749:0.05247)0.800:0.04346,(Metazoa-Mnemiopsis_leidyi.ML02003a:0.18336,(…
PRMT5___	((Glaucophyte-Gloeochaete_witrockiana.SAG46.84.MMETSP0308_182731_1:0.29813,(((Haptophyta-Gephyrocapsa_oceanica.RCC1303.483:0.00050,Haptophyta-Emiliania_huxleyi.EMIHUDRAFT_67341:0.04004)1.000:0.13037,(Haptophyta-Isochrysis_galbana.CCMP1323.84945:0.11926,Haptophyta-Isochrysis_sp.CCMP1324.110551:0.10923)0.944:0.04427)0.999:0.12133,((Haptophyta-Calcidiscus_leptoporus.RCC1130.144081:0.11965,Haptophyta…
SNW1____	((((Rhizaria-Ammonia_sp.MMETSP1384.9863:0.16684,Rhizaria-Rosalina_sp.MMETSP0190.192520:0.08848)1.000:0.41263,(Rhizaria-Bigelowiella_natans_90515_estExt_fgenesh1_pg.C_720058:0.09069,(Rhizaria-Lotharella_oceanica_CCMP622.636:0.05460,Rhizaria-Partenskyella_glossopodia_RCC365.66791:0.09312)0.916:0.03640)1.000:0.26243)0.967:0.09352,((Cryptophyta-Hemiselmis_viresens.PCC157.59198:0.12590,(Cryptophyta-Ge…
PRPF6___	((Rhodophyta-Galdieria_sulphuraria.stig_0.Gs02140.1:0.51670,(((Rhodophyta-Rhodosorus_marinus.MMETSP0315.43816_1:0.62270,(Rhodophyta-Rhodosorus_marinus.MMETSP0011_2.12552_1:0.46509,Rhodophyta-Compsopogon_coeruleus.MMETSP0312_18198_1:0.21056)0.513:0.05719)0.119:0.04351,((Rhodophyta-Timspurckia_oligopyrenoides.CAMNT_0024636811:0.35500,Rhodophyta-Porphyridium_purpureum_contig_3383.2:0.47072)0.614:0.1…
CRNKL1__	(((Metazoa-Pediculus_humanus_corporis.GI.242008493:0.13142,(Metazoa-Daphnia_pulex.jgiDappu1_201152:0.17133,Metazoa-Tribolium_castaneum.GI.91094535:0.12404)0.168:0.02716)0.997:0.06799,((Metazoa-Metaseiulus_occidentalis.GI.391328979:0.30638,(((Rhizaria-Reticulomyxa_filosa.gi_569362185:0.48880,Glaucophyte-Cyanophora_paradoxa7269.gene0.1:0.22681)0.810:0.05179,(((((Viridiplantae-Oryza_sativa_Japonica_…
NKAP____	((((Metazoa-Hydra_magnipapillata.GI.449667801:0.23140,((Metazoa-Trichoplax_adhaerens.GI.196003902:0.28573,(Metazoa-Stylophora_pistillata_14010:0.00081,Metazoa-Nematostella_vectensis.GI.156390994:0.08002)0.857:0.15660)0.715:0.04612,(((Metazoa-Strongylocentrotus_purpuratus.GI.390340288:0.17110,Metazoa-Capitella_teleta.jgiCapca1_171424:0.20689)0.394:0.02756,((Metazoa-Ciona_intestinalis.GI.198416781:…
HTATSF1_	(((Fungi-Postia_placenta_Mad-698-R.GI.242220456:0.57341,(Fungi-Coccidioides_immitis_RS.GI.119184211:0.36241,Fungi-Magnaporthe_oryzae_70-15.GI.389631769:0.48415)0.921:0.15763)1.000:0.38467,((Viridiplantae-Pterosperma_sp.CCMP1384.23706_1:0.57152,Viridiplantae-Pyramimonas_parkeae.CCMP726.5220_1:0.45025)0.981:0.21307,((((Viridiplantae-Micromonas_pusilla_CCMP1545.GI.303283314:0.19186,Viridiplantae-Man…
SNRNP70_	(((Stramenopiles-Albugo_laibachii.CCA24652:0.17529,(Stramenopiles-Phytophthora_sojae.jgiPhyso1_1.143842:0.08814,Stramenopiles-Pythium_ultimum.G011344:0.07285)0.939:0.09248)0.999:0.19622,(Stramenopiles-Nannochloropsis_gaditana.Nga05926:0.25417,(Stramenopiles-Vaucheria_litorea.CCMP2940.31894_1:0.23056,(Stramenopiles-Ectocarpus_siliculosus.GI.298712969:0.08116,Stramenopiles-Saccharina_japonica.SJ046…
SF3A2___	((Glaucophyte-Cyanophora_paradoxa39435.gene0.2:0.16659,(Haptophyta-Chrysoculter_rhomboideus.RCC1486.8386:0.15684,(((Haptophyta-Phaeocystis_antarctica.Caron_Lab.34698:0.0,Haptophyta-Phaeocystis_antarctica.Caron_Lab.43131:0.0):0.07645,(Haptophyta-Coccolithus_pelagicus.braarudi_PLY182g.1567:0.01799,Haptophyta-Calcidiscus_leptoporus.RCC1130.1568:0.01013)0.941:0.03469)0.849:0.01565,(Haptophyta-Isochry…
FAM32A__	((Viridiplantae-Pyramimonas_parkeae.CCMP726.13239_1:0.42038,(((Centramoebida-Acanthamoeba_castellanii.gi470516965:0.72766,Viridiplantae-Coccomyxa_subellipsoidea_4256.estExt_Genemark1.C_20142:0.24132)0.163:0.21764,(((Viridiplantae-Physcomitrella_patens_patens.GI.168021173:0.09561,(Viridiplantae-Physcomitrella_patens_patens.GI.168020804:0.19200,Viridiplantae-Selaginella_moellendorffii.GI.302786770:…
PRPF31__	(((((Rhodophyta-Porphyra_umbilicalis.esisotig04614:0.10595,Rhodophyta-Pyropia_yezoensis.ctg26465_g6504:0.12383)1.000:0.33272,((Rhodophyta-Chondrus_crispus_T00008488001:0.0,candidate.ccr.CHCt00008488001.50_75.g8:0.0):0.24324,Rhodophyta-Calliarthron_tuberculosum.ORF_CLC_contig_26351_38:0.30265)0.917:0.08155)0.995:0.11497,(Rhodophyta-Compsopogon_coeruleus.CAMNT_0027147533:0.38008,(Rhodophyta-Rhodoso…
DDX5____	((((Viridiplantae-Mantoniella_antarctica.SL175.19504_1:0.25010,Viridiplantae-Pyramimonas_parkeae.CCMP726.1380_1:0.09973)0.981:0.15002,((Cryptophyta-Hemiselmis_andersenii.CCMP439.24966:0.51146,(((Haptophyta-Chrysochromulina_brevifilum.UTEX_LB_985.92394:0.37669,Haptophyta-Pavlova_sp.CCMP459.8450:0.34105)0.919:0.09631,(Stramenopiles-Nannochloropsis_gaditana.Nga06379:0.39149,(((Centramoebida-Acantham…
EFTUD2__	(((Metazoa-Danio_rerio.GI.169646399:0.03550,((Metazoa-Homo_sapiens.GI.385298678:0.0,human_reference.ENSG00000108883:0.0):0.00971,Metazoa-Anolis_carolinensis.GI.327275796:0.00612)0.990:0.02031)1.000:0.05387,(Metazoa-Saccoglossus_kowalevskii.GI.291225920:0.07258,Metazoa-Strongylocentrotus_purpuratus.GI.390339971:0.09518)0.736:0.01365)0.799:0.01566,((Metazoa-Ciona_intestinalis.GI.198418105:0.12102,(…
DHX15___	((Viridiplantae-Stichococcus_sp.RCC1054.28479_1:0.09938,(Viridiplantae-Helicosporidium_sp.H632_c773p1:0.11063,(Viridiplantae-Picochlorum_SE3.contig_16.g17:0.07075,Viridiplantae-Chlorella_variabilis_3584.IGS.gm_2_00080:0.05517)0.455:0.01302)0.121:0.02286)0.983:0.02773,(Viridiplantae-Dunaliella_tertiolecta.CCMP1320.42958_1:0.10926,(Viridiplantae-Bathycoccus_prasinos.Bathy06g04330:0.06543,(Viridipla…
HSPA8___	((Metazoa-Saccoglossus_kowalevskii.GI.291227455:0.05560,(Metazoa-Ciona_intestinalis.GI.198420813:0.08207,Metazoa-Trichoplax_adhaerens.GI.196013524:0.07990)0.895:0.01490)0.859:0.01580,((Metazoa-Homo_sapiens.GI.5729877:0.0,human_reference.ENSG00000109971:0.0):0.03035,Metazoa-Anolis_carolinensis.GI.327276238:0.04109)0.959:0.01802,((Metazoa-Anolis_carolinensis.GI.327258984:0.09333,((Metazoa-Ixodes_sc…
PRPF19__	((Centramoebida-Acanthamoeba_castellanii.gi470532093:0.78914,(Centramoebida-Acanthamoeba_castellanii.gi470439621:0.67755,(Centramoebida-Acanthamoeba_castellanii.gi470529398:1.02569,Metazoa-Strongylocentrotus_purpuratus.GI.390370480:0.61567)0.350:0.12224)0.242:0.07144)0.900:0.14236,Fungi-Malassezia.GI.164663029:1.07446,(((((Cyanobacteria-Cyanothece.GI.307154267:0.20419,Cyanobacteria-Acaryochloris_…
QKI_____	((((Rhodophyta-Calliarthron_tuberculosum.ORF_8369_30:0.17960,(Rhodophyta-Chondrus_crispus_T00003452001:0.0,candidate.ccr.CHCt00010331001.19_82.g60:0.0):0.12601)0.988:0.21052,((Rhodophyta-Porphyridium_purpureum_contig_656.5:0.42849,Rhodophyta-Timspurckia_oligopyrenoides.MMETSP1172.43417_1:0.12076)0.987:0.17130,((Rhodophyta-Porphyra_umbilicalis.esisotig07175:0.00585,Rhodophyta-Pyropia_yezoensis.ctg…
NCBP2___	((Metazoa-Ixodes_scapularis.GI.241116714:0.08131,(((Rhodophyta-Galdieria_sulphuraria.stig_60.Gs57000.1:0.16211,((Rhodophyta-Pyropia_haitanensis.gi570643047:0.18292,(Alveolata-Toxoplasma_gondii_ME49.GI.237838167:0.40846,((Stramenopiles-Vaucheria_litorea.CCMP2940.26946_1:0.74261,(Stramenopiles-Chattonella_subsalsa.CCMP2191.99135_1:0.47258,(((((((Rhodophyta-Calliarthron_tuberculosum.ORF_CLC_contig_2…
SF3B1___	(Metazoa-Branchiostoma_floridae.GI.260800327:0.01702,Metazoa-Strongylocentrotus_purpuratus.GI.390339572:0.03432,(Metazoa-Saccoglossus_kowalevskii.GI.291220824:0.01397,((Metazoa-Lottia_gigantea.jgiLotgi1_199416:0.03635,(Metazoa-Daphnia_pulex.jgiDappu1_328912:0.02496,Metazoa-Pediculus_humanus_corporis.GI.242011533:0.01684)0.936:0.01117)0.520:0.00805,((((Metazoa-Acropora_digitifera.adi_v1.21819:0.00…
SRSF7___	(((Glaucophyte-Cyanophora_paradoxa11016.gene0.1:0.20608,Glaucophyte-Gloeochaete_witrockiana.SAG46.84.MMETSP0308_17971_1:0.59449)0.996:0.32283,((Stramenopiles-Aurantiochytrium_limacinum.jgiAurli1_139396:0.68618,((Rhizaria-Chlorarachnion_reptans_CCCM449.8455:0.38012,Rhizaria-Partenskyella_glossopodia_RCC365.2373:0.36790)0.998:0.61866,Stramenopiles-Blastocystis_hominis.GscopeV1.GSBLHT00006216001:0.9…
PRPF3___	(Centramoebida-Acanthamoeba_castellanii.gi470459835:0.60628,(((Fungi-Schizosaccharomyces_pombe_972h-.GI.19115472:0.71261,((Fungi-Malassezia.GI.164659558:0.43140,(Fungi-Schizophyllum_commune_H4-8.GI.302678373:0.27478,(Fungi-Coprinopsis_cinerea_okayama7130.GI.299739924:0.11319,(Fungi-Postia_placenta_Mad-698-R.GI.242220806:0.17398,Fungi-Laccaria_bicolor_S238N-H82.GI.170112123:0.25119)0.852:0.04150)0…
SYF2____	((Rhodophyta-Rhodosorus_marinus.MMETSP0011_2.13657_1:0.50634,((Rhizaria-Norrisiella_sphaerica_BC52.31614:0.10540,Rhizaria-Bigelowiella_natans_46900_estExt_Genewise1.C_80086:0.06797)1.000:0.38215,((Stramenopiles-Albugo_laibachii.CCA21970:0.24872,Stramenopiles-Pythium_ultimum.G004171:0.14502)0.983:0.17541,(Stramenopiles-Saprolegnia_diclina_VS20.GI.669160810:0.29936,(Stramenopiles-Ectocarpus_silicul…
RBBP6___	((Fungi-Schizosaccharomyces_pombe_972h-.GI.19113314:0.56823,(Fungi-Kazachstania.GI.410083012:0.66505,((Fungi-Tuber_melanosporum_Mel28.GI.296424741:0.41889,((((Fungi-Penicillium_chrysogenum_Wisconsin_54-1255.GI.255954829:0.10465,Fungi-Neosartorya.GI.119480437:0.11210)1.000:0.14722,(Fungi-Coccidioides_immitis_RS.GI.119188403:0.22838,Fungi-Arthroderma.GI.315056989:0.20921)0.935:0.07051)0.397:0.03793…
WDR83___	(((Rhodophyta-Rhodosorus_marinus.MMETSP0011_2.3471_1:0.47252,(Haptophyta-Chrysochromulina_rotalis.UIO044.23303:0.32940,(Haptophyta-Phaeocystis_antarctica.Caron_Lab.54:0.15915,(Haptophyta-Chrysochromulina_polylepis.CCMP1757.52804:0.18638,((Haptophyta-Isochrysis_sp.CCMP1244.26109:0.0,Haptophyta-Emiliania_huxleyi.EMIHUDRAFT_450678:0.0):0.24746,(Haptophyta-Calcidiscus_leptoporus.RCC1130.7660:0.16201,…
SRSF6___	(Rhodophyta-Porphyridium_purpureum_contig_2102.19:2.49616,(Stramenopiles-Chattonella_subsalsa.CCMP2191.1776_1:0.32304,Dinoflagellate-Togula_jolla.CCCM725.40437_1:0.96879)0.341:0.04380,((((((Fungi-Phaeosphaeria_nodorum_SN15.GI.169610962:0.93004,(((Rhodophyta-Chondrus_crispus_T00001617001:0.00055,candidate.ccr.CHCt00010307001.105_31.g26:0.00054)0.999:0.45670,(Rhodophyta-Rhodosorus_marinus.MMETSP001…
SNRPC___	(((Metazoa-Nematostella_vectensis.GI.156375087:0.03847,(Metazoa-Caenorhabditis_remanei.GI.308470268:0.06824,Metazoa-Loa_loa.GI.312082852:0.04373)0.989:0.17183)0.700:0.03480,((((Fungi-Cryptococcus_neoformans_var_neoformans_JEC.GI.58271212:0.26515,(((Fungi-Laccaria_bicolor_S238N-H82.GI.170111352:0.00054,(Fungi-Ustilago.GI.71023051:0.34058,Fungi-Malassezia.GI.164659072:0.18161)0.950:0.28671)0.788:0.…
RNF113A_	((Viridiplantae-Physcomitrella_patens_patens.GI.168033858:0.08354,((Viridiplantae-Mimulus_guttatus.mgv1a009713m:0.07889,(((Viridiplantae-Aquilegia_coerulea.Aquca_026_00303.1:0.07210,Viridiplantae-Vitis_vinifera.GI.359489721:0.02895)0.928:0.03171,(Viridiplantae-Arabidopsis_thaliana.GI.30681442:0.06258,Viridiplantae-Oryza_sativa_Japonica_Group.GI.115445681:0.07118)0.847:0.01944)0.714:0.00432,(Virid…
THOC2___	(((((Stramenopiles-Saccharina_japonica.SJ19126:1.03031,Rhizaria-Elphidium_margaritaceum.MMETSP1385.186119:4.11274)0.685:0.38257,(((Haptophyta-Pavlova_gyrans.CCMP608.26410:0.54679,(((Haptophyta-Phaeocystis_antarctica.CCMP1374.90260:0.01363,(Haptophyta-Phaeocystis_antarctica.Caron_Lab.40560:0.02220,Haptophyta-Phaeocystis_antarctica.Caron_Lab.5602:0.04984)0.237:0.00355)1.000:0.26162,Haptophyta-Cocco…
SNRPD2__	(Rhizaria-Chlorarachnion_reptans_CCCM449.180:0.10474,(((((Rhodophyta-Compsopogon_coeruleus.CAMNT_0027128105:0.15201,Rhodophyta-Rhodosorus_marinus.MMETSP0011_2.6406_1:0.02074)0.863:0.04914,((Rhodophyta-Pyropia_haitanensis.gi570646132:0.04396,Rhodophyta-Porphyra_umbilicalis.esisotig02714:0.00055)0.987:0.17967,((Rhodophyta-Chondrus_crispus_T00006745001:0.0,candidate.ccr.CHCt00010151001.50_75.g7:0.0)…
SNRPB___	((Metazoa-Trichoplax_adhaerens.GI.196004222:0.16484,(Metazoa-Capitella_teleta.jgiCapca1_165566:0.06725,((Metazoa-Saccoglossus_kowalevskii.GI.291239259:0.08875,(Metazoa-Nematostella_vectensis.GI.156350483:0.04027,Metazoa-Stylophora_pistillata_4912:0.04559)0.746:0.01505)0.779:0.01718,(Metazoa-Helobdella_robusta.jgiHelro1_187181:0.06747,(((Metazoa-Homo_sapiens.GI.4507135:0.0,human_reference.ENSG0000…
RBM42___	((Metazoa-Caenorhabditis_remanei.GI.308473531:0.48368,Metazoa-Aedes_aegypti.GI.157126845:0.47658)0.289:0.13719,(((((((Glaucophyte-Cyanoptyche-gloeocystis_SAG4.97.MMETSP1086.4188_1:0.19671,(((Fungi-Coprinopsis_cinerea_okayama7130.GI.299755830:0.03757,Fungi-Puccinia_graminis_f_sp_tritici_CRL_75-36-700-.GI.403168138:0.03439)0.992:0.19154,(Fungi-Talaromyces.GI.242806685:0.06644,(Fungi-Nectria_haemato…
LSM7____	(((Metazoa-Homo_sapiens.GI.7706423:0.0,human_reference.ENSG00000130332:0.0):0.00054,Metazoa-Takifugu_rubripes.GI.410921512:0.03398)0.920:0.06631,((Metazoa-Ciona_intestinalis.GI.198436837:0.09104,Metazoa-Branchiostoma_floridae.GI.260795474:0.04374)0.838:0.04301,(Metazoa-Capitella_teleta.jgiCapca1_124620:0.16004,Metazoa-Lottia_gigantea.jgiLotgi1_122513:0.06775)0.737:0.02689)0.717:0.01964,(Metazoa-H…
LSM4____	(Metazoa-Tribolium_castaneum.GI.91084013:0.18699,Metazoa-Daphnia_pulex.jgiDappu1_218645:0.04366,(((Metazoa-Pediculus_humanus_corporis.GI.242007513:0.19960,(((((Stramenopiles-Phytophthora_sojae.jgiPhyso1_1.135325:0.04202,(Stramenopiles-Aphanomyces_invadans.GI.673036572:0.29057,Stramenopiles-Aphanomyces_astaci.GI.698807902:0.00054)0.998:0.13960)0.438:0.03075,(Mycetozoa-Dictyostelium_discoideum_AX4.…
PPIL4___	(Dinoflagellate-Crypthecodinium_cohnii.Seligo.408:0.35629,Alveolata-Vitrella_brassicaformis.Vbra22598:0.36891,(Metazoa-Schistosoma_mansoni.GI.256074495:0.23519,(Metazoa-Helobdella_robusta.jgiHelro1_185601:0.24213,((Metazoa-Ciona_intestinalis.GI.198422420:0.21417,(Metazoa-Acyrthosiphon_pisum.GI.193713765:0.24459,Metazoa-Capitella_teleta.jgiCapca1_102535:0.12655)0.865:0.04617)0.737:0.03380,(((((Vir…
KHDRBS3_	(((((Glaucophyte-Cyanoptyche-gloeocystis_SAG4.97.MMETSP1086.17404_1:0.32450,(((Viridiplantae-Arabidopsis_thaliana.GI.15241136:0.11078,Viridiplantae-Vitis_vinifera.GI.225462037:0.09666)0.945:0.08331,(((Viridiplantae-Mimulus_guttatus.mgv1a011431m:0.02132,(Viridiplantae-Arabidopsis_thaliana.GI.15224909:0.08561,(Viridiplantae-Glycine_max.Glyma09g40820.1:0.00726,Viridiplantae-Vitis_vinifera.GI.2254390…
SNRPA1__	(((((Viridiplantae-Aquilegia_coerulea.Aquca_072_00069.3:0.18070,Viridiplantae-Mimulus_guttatus.mgv1a007386m:0.26097)0.998:0.34396,(Viridiplantae-Selaginella_moellendorffii.GI.302780725:0.32194,Viridiplantae-Physcomitrella_patens_patens.GI.168007151:0.45497)0.740:0.13085)0.862:0.11210,Viridiplantae-Picochlorum_SE3.contig_160.g847:0.82607)0.033:0.07031,((Cryptophyta-Guillardia_theta.jgiGuith1.75031…
TOE1____	(Metazoa-Metaseiulus_occidentalis.GI.391342764:1.27239,(Metazoa-Aedes_aegypti.GI.157118661:1.12811,(Metazoa-Capitella_teleta.jgiCapca1_177560:0.79970,(Metazoa-Takifugu_rubripes.GI.410917870:0.21262,Metazoa-Anolis_carolinensis.GI.327287978:0.12350)1.000:0.49369)0.797:0.13689)0.941:0.17566,(((((Dinoflagellate-Crypthecodinium_cohnii.Seligo.36421:1.11357,(Alveolata-Vitrella_brassicaformis.Vbra14554:1…
CTNNBL1_	((((((Rhizaria-Partenskyella_glossopodia_RCC365.4217:0.13785,(Rhizaria-Lotharella_globosa_LEX01.21887:0.17059,Rhizaria-Lotharella_amoebiformis_CCMP2058.22220:0.14118)0.696:0.02880)1.000:0.42367,Mycetozoa-Dictyostelium_discoideum_AX4.GI.66801065:0.66243)0.521:0.04619,((Cryptophyta-Chroomonas_mesostigmatica.CCMP1168.28006:0.10531,(Cryptophyta-Hemiselmis_andersenii.CCMP1180.7837:0.11737,Cryptophyta-…
RBMX2___	((((Metazoa-Stylophora_pistillata_256:0.07959,Metazoa-Saccoglossus_kowalevskii.GI.291240642:0.15133)0.579:0.04379,((Metazoa-Danio_rerio.GI.68448493:0.00055,Metazoa-Takifugu_rubripes.GI.410929842:0.01503)0.839:0.01537,((Metazoa-Homo_sapiens.GI.118600973:0.0,human_reference.ENSG00000134597:0.0):0.03040,(Metazoa-Anolis_carolinensis.GI.327284806:0.00054,(Metazoa-Strongylocentrotus_purpuratus.GI.39035…
PRPF38A_	((((((((((Viridiplantae-Klebsormidium_flaccidum.kfl00129_0100:0.17991,(Viridiplantae-Selaginella_moellendorffii.GI.302758002:0.34370,Viridiplantae-Physcomitrella_patens_patens.GI.168009634:0.08013)0.745:0.03060)0.867:0.03699,(Viridiplantae-Oryza_sativa_Japonica_Group.GI.115477924:0.14615,(Viridiplantae-Arabidopsis_thaliana.GI.18405463:0.16499,(Viridiplantae-Mimulus_guttatus.mgv1a008018m:0.14625,(…
C9orf78_	(Stramenopiles-Pythium_ultimum.G014086:0.88463,(Cryptophyta-Hemiselmis_andersenii.CCMP441.10960:0.50343,(Cryptophyta-Cryptomonas_curvata.CCAP979-52.14696:0.11550,(Cryptophyta-Geminigera_cryophila.CCMP2564.13761:0.27819,Cryptophyta-Guillardia_theta.jgiGuith1.115622:0.38550)0.815:0.07600)0.347:0.04288)0.995:0.41336,((Centramoebida-Acanthamoeba_castellanii.gi470450111:0.76496,(Glaucophyte-Gloeochaet…
PRPF4___	((Centramoebida-Acanthamoeba_castellanii.gi470511066:0.34890,(Metazoa-Nematostella_vectensis.GI.156390600:0.22864,(((((Metazoa-Branchiostoma_floridae.GI.260791637:0.14105,Metazoa-Ciona_intestinalis.GI.198422965:0.30059)0.756:0.04326,(((Metazoa-Homo_sapiens.GI.24431950:0.0,human_reference.ENSG00000136875:0.0):0.01859,Metazoa-Anolis_carolinensis.GI.327290124:0.02923)0.958:0.03941,(Metazoa-Danio_rer…
NCBP1___	((((Stramenopiles-Aphanomyces_invadans.GI.673051779:0.55141,(Stramenopiles-Phytophthora_sojae.jgiPhyso1_1.127076:0.05519,Stramenopiles-Phytophthora_infestans_T30-4.GI.301123569:0.06502)1.000:0.45985)1.000:0.58970,(Stramenopiles-Aureoumbra_lagunensis.CCMP1510.25017_1:1.93059,(Stramenopiles-Ectocarpus_siliculosus.GI.299471033:0.11508,Stramenopiles-Saccharina_japonica.SJ11898:0.14226)1.000:0.90542)0…
BUD13___	(Metazoa-Capitella_teleta.jgiCapca1_228530:0.48371,(Metazoa-Aedes_aegypti.GI.157125581:0.48012,Metazoa-Amphimedon_queenslandica.GI.340371095:0.67966)0.045:0.02724,(Metazoa-Branchiostoma_floridae.GI.260813252:0.33219,((Metazoa-Nematostella_vectensis.GI.156386870:0.34534,Metazoa-Stylophora_pistillata_6360:0.32184)0.996:0.15482,((Metazoa-Strongylocentrotus_purpuratus.GI.115893608:0.37222,((Metazoa-T…
SNRPF___	(((Metazoa-Anolis_carolinensis.GI.327272686:0.01556,Metazoa-Homo_sapiens.GI.4507131:0.00055)0.862:0.00065,(Metazoa-Ciona_intestinalis.GI.198432767:0.06612,Metazoa-Takifugu_rubripes.GI.410918663:0.01530)0.568:0.03186)0.795:0.04528,(((Metazoa-Nematostella_vectensis.GI.156392353:0.03188,Metazoa-Stylophora_pistillata_1215:0.01620)0.965:0.00054,((((Viridiplantae-Coccomyxa_subellipsoidea_976.estExt_Gen…
MFAP1___	((((Metazoa-Capsaspora_owczarzaki.GI.765547901:0.60968,((Metazoa-Hydra_magnipapillata.GI.449682671:0.31899,(Metazoa-Ixodes_scapularis.GI.241174232:0.35756,Metazoa-Brugia_malayi.GI.170580854:0.63768)0.831:0.08707)0.885:0.06406,(Metazoa-Ciona_intestinalis.GI.198413625:0.29845,(((Metazoa-Homo_sapiens.GI.50726968:0.0,human_reference.ENSG00000140259:0.0):0.01832,Metazoa-Anolis_carolinensis.GI.32728850…
DHX38___	((Rhodophyta-Calliarthron_tuberculosum.ORF_19191_115:0.08448,(Rhodophyta-Chondrus_crispus_T00006250001:0.00055,candidate.ccr.CHCt00010221001.39_35.g23:0.00055)1.000:0.08576)1.000:0.07068,(Rhodophyta-Compsopogon_coeruleus.MMETSP0312_4082_1:0.09601,Rhodophyta-Rhodosorus_marinus.MMETSP0011_2.5286_1:0.07664)0.598:0.01616,((Rhodophyta-Galdieria_sulphuraria.stig_42.Gs45470.1:0.10490,((((Haptophyta-Pavl…
EIF4A3__	(((((Metazoa-Hydra_magnipapillata.GI.449676771:0.07280,(Metazoa-Ciona_intestinalis.GI.198423899:0.05184,(Metazoa-Takifugu_rubripes.GI.410917560:0.00839,((Metazoa-Homo_sapiens.GI.7661920:0.0,human_reference.ENSG00000141543:0.0):0.00055,Metazoa-Anolis_carolinensis.GI.327262701:0.00606)0.748:0.00428)0.988:0.03294)0.668:0.01152)0.796:0.01072,(Metazoa-Branchiostoma_floridae.GI.260790063:0.01612,(Metaz…
TXNL4A__	(Metazoa-Aedes_aegypti.GI.157113361:0.02166,(Metazoa-Saccoglossus_kowalevskii.GI.291232470:0.03642,Metazoa-Takifugu_rubripes.GI.410911062:0.00055)0.927:0.02139,((((Metazoa-Homo_sapiens.GI.5729802:0.0,human_reference.ENSG00000141759:0.0):0.00662,(Metazoa-Ixodes_scapularis.GI.241999810:0.02936,(Metazoa-Daphnia_pulex.jgiDappu1_308067:0.03736,(Metazoa-Stylophora_pistillata_16280:0.02157,Metazoa-Acrop…
NOSIP___	(((Metazoa-Branchiostoma_floridae.GI.260826610:0.19878,(Metazoa-Lottia_gigantea.jgiLotgi1_196769:0.24441,Metazoa-Helobdella_robusta.jgiHelro1_159202:0.31273)0.735:0.03694)0.872:0.04822,((Metazoa-Takifugu_rubripes.GI.410905921:0.11246,Metazoa-Danio_rerio.GI.55925361:0.11161)0.984:0.11041,((Metazoa-Homo_sapiens.GI.7705716:0.0,human_reference.ENSG00000142546:0.0):0.18781,Metazoa-Anolis_carolinensis.…
SF3B4___	((Metazoa-Mnemiopsis_leidyi.ML02003a:0.18718,(Metazoa-Capitella_teleta.jgiCapca1_164502:0.07680,((Metazoa-Homo_sapiens.GI.46367787:0.0,Metazoa-Anolis_carolinensis.GI.327283838:0.0):0.02145,(Metazoa-Danio_rerio.GI.41054151:0.04499,(Metazoa-Homo_sapiens.GI.185135971:0.07002,Metazoa-Anolis_carolinensis.GI.327271804:0.00615)0.898:0.01938)0.991:0.05269)0.972:0.04949)0.924:0.05727)0.994:0.10899,(Rhodop…
SNRPG___	((Metazoa-Pediculus_humanus_corporis.GI.242018957:0.07555,((Metazoa-Takifugu_rubripes.GI.410930990:0.09688,Metazoa-Anolis_carolinensis.GI.327291504:0.00054)0.788:0.01480,(Metazoa-Homo_sapiens.GI.4507133:0.00055,human_reference.ENSG00000143977:0.22102)0.947:0.00055)0.960:0.10106)0.495:0.02501,((Metazoa-Strongylocentrotus_purpuratus.GI.390331570:0.12593,((Viridiplantae-Pterosperma_sp.CCMP1384.11707…
SNRNP200	((Metazoa-Ciona_intestinalis.GI.198430493:0.13319,(Cryptophyta-Hemiselmis_andersenii.CCMP441.25462:0.23029,Metazoa-Lottia_gigantea.jgiLotgi1_176037:0.01992)0.812:0.04680)0.895:0.02746,(Metazoa-Takifugu_rubripes.GI.410928114:0.04729,((Metazoa-Homo_sapiens.GI.40217847:0.0,human_reference.ENSG00000144028:0.0):0.01082,Metazoa-Anolis_carolinensis.GI.327289195:0.01497)0.999:0.02525)1.000:0.04089,(((Met…
DDX46___	(Metazoa-Lottia_gigantea.jgiLotgi1_130484:0.10348,(((Metazoa-Hydra_magnipapillata.GI.221105444:0.14404,Metazoa-Saccoglossus_kowalevskii.GI.291241720:0.06276)0.930:0.04187,((Metazoa-Strongylocentrotus_purpuratus.GI.390365466:0.51806,Metazoa-Brugia_malayi.GI.170589285:0.18067)0.757:0.03218,(((Fungi-Arthroderma.GI.315042594:0.03209,(Fungi-Uncinocarpus.GI.258570243:0.04915,Fungi-Ajellomyces_dermatiti…
ZMAT2___	(((candidate.ccr.CHCt00010160001.149_20.g6:0.59889,(Rhodophyta-Rhodosorus_marinus.MMETSP0011_2.5796_1:0.44949,(Rhodophyta-Galdieria_sulphuraria.stig_56.Gs55080.1:0.57239,Rhodophyta-Compsopogon_coeruleus.MMETSP0312_24511_1:0.74327)0.877:0.17467)0.315:0.07555)0.963:0.30067,(Metazoa-Capsaspora_owczarzaki.GI.765555952:0.63754,((Stramenopiles-Phaeodactylum_tricornutum_CCAP_.GI.219129777:0.37638,Strame…
CWC15___	((((Viridiplantae-Pyramimonas_parkeae.CCMP726.134856_1:0.27929,(Viridiplantae-Pterosperma_sp.CCMP1384.13290_1:0.22222,Viridiplantae-Mantoniella_antarctica.SL175.5776_1:0.28069)0.210:0.05052)0.667:0.08413,((Rhodophyta-Compsopogon_coeruleus.MMETSP0312_30689_1:0.40315,(Rhodophyta-Calliarthron_tuberculosum.ORF_5285_77:0.26298,((Rhodophyta-Chondrus_crispus_T00003809001:0.0,candidate.ccr.CHCt0000380900…
KIN_____	((Metazoa-Hydra_magnipapillata.GI.449663228:0.15678,((Metazoa-Strongylocentrotus_purpuratus.GI.390334469:0.11841,Metazoa-Saccoglossus_kowalevskii.GI.291224330:0.10520)0.754:0.03548,Metazoa-Metaseiulus_occidentalis.GI.391329433:0.18690)0.839:0.03287)0.807:0.02322,Metazoa-Lottia_gigantea.jgiLotgi1_236286:0.09801,((Metazoa-Mnemiopsis_leidyi.ML128615a:0.20941,(Metazoa-Acropora_digitifera.adi_v1.14012…
CWC27___	((Viridiplantae-Coccomyxa_subellipsoidea_1547.gw1.11.254.1:0.20635,(Viridiplantae-Chlamydomonas_reinhardtii.GI.159481169:0.17420,Viridiplantae-Helicosporidium_sp.H632_c1932p0:0.40353)0.653:0.08692)0.643:0.06473,(Viridiplantae-Selaginella_moellendorffii.GI.302795811:0.19316,((Viridiplantae-Mimulus_guttatus.mgv1a005361m:0.04910,Viridiplantae-Mimulus_guttatus.mgv1a025740m:0.07749)0.882:0.04819,((Vir…
BUB3____	(((Rhodophyta-Galdieria_sulphuraria.stig_61.Gs57510.1:0.46781,(Rhodophyta-Calliarthron_tuberculosum.ORF_12488_61:0.42016,(Rhodophyta-Chondrus_crispus_T00002586001:0.0,candidate.ccr.CHCt00002586001.145_35.g4:0.0):0.38911)1.000:0.38896)0.984:0.24842,(((((((Cryptophyta-Chroomonas_mesostigmatica.CCMP1168.9497:0.18181,((Cryptophyta-Rhodomonas_abbreviata.CaronLabIsolate.19400:0.06181,(Cryptophyta-Guill…
U2AF1___	((((Viridiplantae-Dunaliella_tertiolecta.CCMP1320.7189_1:0.15397,Viridiplantae-Chlamydomonas_reinhardtii.GI.159476640:0.06062)0.660:0.04154,((Viridiplantae-Chlorella_variabilis_9707.estExt_fgenesh3_pg.C_90081:0.04744,Viridiplantae-Helicosporidium_sp.H632_c2013p0:0.09178)0.939:0.05883,(Viridiplantae-Coccomyxa_subellipsoidea_609.fgenesh1_kg.1_193_3831_1_CBOZ_CBPA:0.09970,Viridiplantae-Stichococcus_…
CCDC12__	(((Glaucophyte-Cyanoptyche-gloeocystis_SAG4.97.MMETSP1086.51510_1:0.24174,(Glaucophyte-Gloeochaete_witrockiana.SAG46.84.MMETSP0308_182276_1:0.31835,Glaucophyte-Cyanophora_paradoxa38691.gene0.4:0.25219)0.751:0.09958)0.901:0.13899,((Cryptophyta-Cryptomonas_paramecium.CCAP977-2a.907:0.06659,((Cryptophyta-Rhodomonas_abbreviata.CaronLabIsolate.21281:0.00055,((Cryptophyta-Proteomonas_sulcata.CCMP704.96…
DHX57___	((Rhodophyta-Pyropia_yezoensis.ctg1079_g129:0.02379,Rhodophyta-Porphyra_umbilicalis.esisotig04511:0.01342)1.000:0.21991,(Rhodophyta-Porphyridium_purpureum_contig_618.2:0.20849,(Rhodophyta-Timspurckia_oligopyrenoides.CAMNT_0024648533:0.07038,Rhodophyta-Erythrolobus_madagascarensis.MMETSP1354.4019_1:0.09333)0.947:0.04875)0.921:0.05215,(((((Haptophyta-Chrysoculter_rhomboideus.RCC1486.51190:0.17308,(…
CWC22___	((((((Haptophyta-Chrysochromulina_polylepis.CCMP1757.172482:0.16123,Haptophyta-Chrysochromulina_ericina.CCMP281.11332:0.14734)0.973:0.06517,(Haptophyta-Chrysochromulina_rotalis.UIO044.9719:0.16705,Haptophyta-Chrysochromulina_brevifilum.UTEX_LB_985.108176:0.24286)0.934:0.07261)0.793:0.02495,Haptophyta-Phaeocystis_Sp.CCMP2710.3371:0.24379)0.225:0.02429,((Haptophyta-Calcidiscus_leptoporus.RCC1130.14…
LSM6____	(((Metazoa-Takifugu_rubripes.GI.410918663:0.04756,(Metazoa-Anolis_carolinensis.GI.327272686:0.01543,Metazoa-Homo_sapiens.GI.4507131:0.00055)0.724:0.00054)0.385:0.01656,Metazoa-Hydra_magnipapillata.GI.221120213:0.11162)0.785:0.01604,(Metazoa-Lottia_gigantea.jgiLotgi1_182555:0.04800,Metazoa-Branchiostoma_floridae.GI.260800049:0.00054)0.793:0.01552,(Metazoa-Helobdella_robusta.jgiHelro1_157734:0.0498…
SLU7____	(((((Stramenopiles-Chattonella_subsalsa.CCMP2191.15494_1:0.28849,Stramenopiles-Vaucheria_litorea.CCMP2940.5574_1:0.31419)0.760:0.05436,(Stramenopiles-Phytophthora_sojae.jgiPhyso1_1.137629:0.06472,Stramenopiles-Pythium_ultimum.G012489:0.04950)1.000:0.22554)0.635:0.03957,(Dinoflagellate-Symbiodinium_minutum.v1.2.026802:0.70445,Stramenopiles-Amphora_coffeaeformis.CCMP127.135906_1:0.42871)0.041:0.051…
PRPF18__	((Rhizaria-Gymnochlora_sp_CCMP2014.11272:0.09152,((Rhizaria-Partenskyella_glossopodia_RCC365.26583:0.12111,(Rhizaria-Lotharella_globosa_LEX01.13304:0.16494,(Rhizaria-Chlorarachnion_reptans_CCCM449.8203:0.12940,(Rhizaria-Bigelowiella_natans_53623_estExt_Genewise1Plus.C_220015:0.12710,Rhizaria-Norrisiella_sphaerica_BC52.10739:0.05921)0.464:0.04461)0.783:0.04505)0.837:0.05198)0.167:0.03407,Rhizaria-…
SNRPD1__	(Metazoa-Capitella_teleta.jgiCapca1_162674:0.08851,Metazoa-Lottia_gigantea.jgiLotgi1_187321:0.08391,(Metazoa-Branchiostoma_floridae.GI.260819208:0.02228,((Metazoa-Pediculus_humanus_corporis.GI.242022404:0.08231,(Metazoa-Aedes_aegypti.GI.157105264:0.12268,Metazoa-Metaseiulus_occidentalis.GI.391333356:0.09773)0.110:0.01488)0.877:0.02402,((Metazoa-Takifugu_rubripes.GI.410910972:0.04363,(Metazoa-Homo…
SF1_____	(Viridiplantae-Klebsormidium_flaccidum.kfl00960_0040:0.27309,(Cryptophyta-Cryptomonas_paramecium.CCAP977-2a.15827:0.20853,(Cryptophyta-Chroomonas_mesostigmatica.CCMP1168.12961:0.01344,(Cryptophyta-Geminigera_sp_CaronLabIsolate.12927:0.02427,(Cryptophyta-Rhodomonas_abbreviata.CaronLabIsolate.4476:0.0,Cryptophyta-Rhodomonas_lens_RHODO.15849:0.0):0.00055)0.908:0.03687)0.668:0.01283)0.939:0.14880,(((…
CDC40___	(((Rhodophyta-Chondrus_crispus_T00008272001:0.27139,(Rhodophyta-Chondrus_crispus_T00008862001:0.07617,(((Rhodophyta-Chondrus_crispus_T00008433001:0.23212,((Rhodophyta-Chondrus_crispus_T00009077001:0.00845,candidate.ccr.CHCt00009077001.5_66.g1:0.00055)1.000:0.10918,(Rhodophyta-Chondrus_crispus_T00008276001:0.03178,Rhodophyta-Chondrus_crispus_T00008636001:0.06654)0.892:0.01908)0.452:0.00958)0.907:0…
USP39___	(((Metazoa-Capsaspora_owczarzaki.GI.765549696:0.36826,(((Rhodophyta-Rhodosorus_marinus.MMETSP0011_2.2825_1:0.35882,(Rhodophyta-Galdieria_sulphuraria.stig_70.Gs60650.1:0.38763,(Rhodophyta-Calliarthron_tuberculosum.ORF_8248_98:0.64067,(Rhodophyta-Chondrus_crispus_T00004085001:0.00054,candidate.ccr.CHCt00010110001.212_35.g14:0.00055)0.998:0.42017)0.987:0.30176)0.890:0.08240)0.992:0.14372,((Fungi-Puc…
SF3B5___	(((((Metazoa-Acropora_digitifera.adi_v1.11687:0.06922,Metazoa-Nematostella_vectensis.GI.156376882:0.05779)0.907:0.07721,(Metazoa-Hydra_magnipapillata.GI.221116301:0.17718,Metazoa-Mnemiopsis_leidyi.ML234561a:0.14320)0.500:0.03488)0.728:0.02784,(((((Rhodophyta-Chondrus_crispus_T00006856001:0.0,candidate.ccr.CHCt00006856001.53_45.g33:0.0):0.33577,Rhodophyta-Rhodosorus_marinus.CAMNT_0027214103:0.2083…
LSM3____	(((Metazoa-Capitella_teleta.jgiCapca1_145207:0.13981,Metazoa-Tribolium_castaneum.GI.91087977:0.04421)0.761:0.03784,Metazoa-Lottia_gigantea.jgiLotgi1_207726:0.02707)0.860:0.00055,Metazoa-Saccoglossus_kowalevskii.GI.291239206:0.00055,(((Metazoa-Loa_loa.GI.312074108:0.13316,(Metazoa-Trichoplax_adhaerens.GI.196003100:0.08520,((Glaucophyte-Gloeochaete_witrockiana.SAG46.84.MMETSP0308_70881_1:0.05156,((…
PLRG1___	((((Fungi-Zymoseptoria_tritici_IPO323.GI.398410343:0.09605,Fungi-Arthroderma.GI.315052964:0.07507)0.982:0.09828,(Cryptophyta-Rhodomonas_abbreviata.CaronLabIsolate.20215:0.08685,(Cryptophyta-Cryptomonas_curvata.CCAP979-52.11011:0.11404,Cryptophyta-Guillardia_theta.jgiGuith1.69596:0.12578)0.419:0.01988)0.977:0.07661)0.754:0.03091,(Metazoa-Amphimedon_queenslandica.GI.340371289:0.17704,((Metazoa-Brug…
PPIH____	(Rhodophyta-Porphyridium_purpureum_contig_3418.3:0.03342,Rhodophyta-Erythrolobus_australicus.MMETSP1353.1421_1:0.10870,(((Stramenopiles-Amphora_coffeaeformis.CCMP127.4232_1:0.02830,Stramenopiles-Phaeodactylum_tricornutum_CCAP_.GI.219111421:0.06749)0.822:0.02217,((Planctomycetes-Schlesneria.GI.406832042:0.08088,(Haptophyta-Pleurochrysis_carterae.CCMP645.93614:0.06279,Stramenopiles-Amphiprora_sp.70…
PPP1CA__	(Metazoa-Ciona_intestinalis.GI.198423690:0.04009,(Metazoa-Daphnia_pulex.jgiDappu1_231787:0.01097,((Metazoa-Saccoglossus_kowalevskii.GI.291228510:0.00739,(Metazoa-Lottia_gigantea.jgiLotgi1_200510:0.00779,Metazoa-Helobdella_robusta.jgiHelro1_186595:0.01889)0.748:0.00342)0.000:0.00053,Metazoa-Capitella_teleta.jgiCapca1_150639:0.01485)0.726:0.00380)0.292:0.01055,(((Metazoa-Schistosoma_mansoni.GI.2560…
PRPF8___	(Metazoa-Danio_rerio.GI.169646741:0.00941,(Metazoa-Homo_sapiens.GI.91208426:0.0,human_reference.ENSG00000174231:0.0):0.00738,((Metazoa-Strongylocentrotus_purpuratus.GI.390356588:0.26407,(Metazoa-Branchiostoma_floridae.GI.260791273:0.00054,Metazoa-Branchiostoma_floridae.GI.260791275:0.00054)0.924:0.00799)0.938:0.03319,(((Metazoa-Lottia_gigantea.jgiLotgi1_217351:0.04120,(Metazoa-Helobdella_robusta.…
DDX23___	(Cryptophyta-Rhodomonas_abbreviata.CaronLabIsolate.33903:0.48702,((Viridiplantae-Oryza_sativa_Japonica_Group.GI.115474897:0.18834,((Viridiplantae-Physcomitrella_patens_patens.GI.168059277:0.12919,Viridiplantae-Selaginella_moellendorffii.GI.302815225:0.06800)0.824:0.05162,(Viridiplantae-Arabidopsis_thaliana.GI.15218071:0.14237,Viridiplantae-Mimulus_guttatus.mgv1a000437m:0.13764)0.781:0.04475)0.124…
SART1___	((((Rhodophyta-Timspurckia_oligopyrenoides.MMETSP1172.43942_1:1.19327,(Rhodophyta-Compsopogon_coeruleus.MMETSP0312_9752_1:0.90267,Rhodophyta-Rhodosorus_marinus.MMETSP0315.44838_1:0.69512)0.523:0.06624)0.098:0.07637,(Stramenopiles-Aplanochytrium_stocchinoi.GSBS06.5767_1:0.96070,(Rhodophyta-Calliarthron_tuberculosum.ORF_16931_36:0.86162,(Rhodophyta-Chondrus_crispus_T00000419001:0.0,candidate.ccr.CH…
SNRPE___	(Viridiplantae-Glycine_max.Glyma06g16410.1:0.04728,(Haptophyta-Pavlova_sp.CCMP459.5896:0.06491,Haptophyta-Calcidiscus_leptoporus.RCC1130.9818:0.03174)0.874:0.00061,((Glaucophyte-Cyanoptyche-gloeocystis_SAG4.97.MMETSP1086.20377_1:0.07926,(Cryptophyta-Rhodomonas_abbreviata.CaronLabIsolate.15752:0.01513,(Cryptophyta-Chroomonas_mesostigmatica.CCMP1168.23267:0.09904,Cryptophyta-Cryptomonas_paramecium.…
SF3A3___	(((((Viridiplantae-Chlorella_variabilis_4852.estExt_fgenesh3_pg.C_230054:0.28277,(Viridiplantae-Dunaliella_tertiolecta.CCMP1320.8488_1:0.27164,Viridiplantae-Chlamydomonas_reinhardtii.GI.159466220:0.24190)0.367:0.04868)0.980:0.10328,(Viridiplantae-Klebsormidium_flaccidum.kfl00027_0120:0.35848,(Viridiplantae-Selaginella_moellendorffii.GI.302770184:0.19477,(Viridiplantae-Physcomitrella_patens_patens…
SF3B3___	(Metazoa-Daphnia_pulex.jgiDappu1_303178:0.14189,Metazoa-Pediculus_humanus_corporis.GI.242018509:0.10996,(Metazoa-Ciona_intestinalis.GI.198420618:0.15139,((Metazoa-Lottia_gigantea.jgiLotgi1_188836:0.09779,(Metazoa-Helobdella_robusta.jgiHelro1_100012:0.12625,Metazoa-Capitella_teleta.jgiCapca1_155561:0.10133)0.617:0.02016)0.995:0.03674,(((Metazoa-Takifugu_rubripes.GI.410930842:0.03741,Metazoa-Danio_…
PRPF40A_	((Centramoebida-Acanthamoeba_castellanii.gi470390647:1.11390,((((Viridiplantae-Pyramimonas_parkeae.CCMP726.95927_1:0.62209,((Viridiplantae-Chlorella_variabilis_2623.IGS.gm_16_00045:0.47888,Viridiplantae-Dunaliella_tertiolecta.CCMP1320.122502_1:0.53986)0.970:0.13547,Viridiplantae-Dolichomastix_tenuilepis.CCMP32744360_1:0.84175)0.743:0.07129)0.783:0.04630,(Viridiplantae-Klebsormidium_flaccidum.kfl0…
DDX42___	(Cryptophyta-Rhodomonas_abbreviata.CaronLabIsolate.33903:0.43175,Glaucophyte-Gloeochaete_witrockiana.SAG46.84.MMETSP0308_182706_1:0.19032,((((Rhodophyta-Compsopogon_coeruleus.MMETSP0312_4074_1:0.18125,(Rhodophyta-Rhodosorus_marinus.MMETSP0011_2.6901_1:0.24261,((Rhodophyta-Calliarthron_tuberculosum.ORF_9549_95:0.19686,(Rhodophyta-Chondrus_crispus_T00005535001:0.00266,candidate.ccr.CHCt00010215001.…
UBL5____	((Rhodophyta-Timspurckia_oligopyrenoides.CAMNT_0024643379:0.04744,(Stramenopiles-Blastocystis_hominis.GscopeV1.GSBLHT00003490001:0.09250,(((Rhodophyta-Chondrus_crispus_T00005904001:0.0,candidate.ccr.CHCt00005904001.323_40.g19:0.0):0.00054,candidate.ccr.gi_507114152.4538:0.01672)1.000:0.30685,Rhodophyta-Erythrolobus_australicus.MMETSP1353.2471_1:0.02610)0.741:0.01426)0.764:0.02612)0.803:0.02481,((…
GNB2L1__	(Proteobacteria-Beggiatoa_sp_PS.GI.153871331:0.73155,((Rhodophyta-Compsopogon_coeruleus.CAMNT_0027146099:1.09188,(Rhodophyta-Calliarthron_tuberculosum.ORF_4774_31:0.92902,(Rhodophyta-Rhodosorus_marinus.MMETSP0315.43407_1:0.09195,Rhodophyta-Rhodosorus_marinus.MMETSP0011_2.10341_1:0.09610)0.999:0.76549)0.506:0.17577)0.931:0.44428,(Haptophyta-Isochrysis_galbana.CCMP1323.95091:0.15145,((Haptophyta-Ph…
DDX3X___	(Cryptophyta-Rhodomonas_abbreviata.CaronLabIsolate.33903:0.29478,((Viridiplantae-Selaginella_moellendorffii.GI.302815225:0.03835,(Viridiplantae-Arabidopsis_thaliana.GI.15218071:0.06240,(Viridiplantae-Oryza_sativa_Japonica_Group.GI.115474897:0.04059,Viridiplantae-Physcomitrella_patens_patens.GI.168059277:0.06429)0.307:0.01578)0.849:0.01511)0.983:0.07401,(Viridiplantae-Bathycoccus_prasinos.Bathy10g…
LSM2____	(((Rhizaria-Lotharella_globosa_CCCM811.5430:0.20542,(((((Viridiplantae-Chlamydomonas_reinhardtii.GI.159464231:0.10358,(Viridiplantae-Chlorella_variabilis_2176.e_gw1.14.489.1:0.02516,Viridiplantae-Coccomyxa_subellipsoidea_2075.e_gw1.13.373.1:0.03627)0.772:0.02371)0.911:0.07593,(((Rhodophyta-Chondrus_crispus_T00005899001:0.0,candidate.ccr.CHCt00005899001.323_40.g13:0.0):0.18278,Rhodophyta-Calliarth…
DHX16___	((((Haptophyta-Calcidiscus_leptoporus.RCC1130.54975:0.06005,Haptophyta-Isochrysis_galbana.CCMP1323.123029:0.04872)0.546:0.02435,(Haptophyta-Phaeocystis_antarctica.CCMP1374.89392:0.16173,Haptophyta-Chrysochromulina_rotalis.UIO044.5880:0.07012)0.504:0.00775)1.000:0.08370,(Alveolata-Tetrahymena_thermophila.GI.118401542:0.22242,Dinoflagellate-Noctiluca_scintillan.99148_1:0.23989)0.764:0.05507)0.971:0…
DDX39B__	((Viridiplantae-Selaginella_moellendorffii.GI.302806860:0.03611,Viridiplantae-Physcomitrella_patens_patens.GI.168059571:0.00968)0.772:0.01646,(Viridiplantae-Vitis_vinifera.GI.225430261:0.00649,(Viridiplantae-Mimulus_guttatus.mgv1a006871m:0.01581,Viridiplantae-Glycine_max.Glyma07g03530.3:0.02538)0.758:0.00354)0.801:0.00803,((Viridiplantae-Aquilegia_coerulea.Aquca_020_00128.1:0.01869,((Viridiplanta…
PPIL3___	(Metazoa-Trichoplax_adhaerens.GI.196002237:0.13997,((((Cryptophyta-Guillardia_theta.jgiGuith1.164051:0.00778,Cryptophyta-Hanusia_phi.CCMP325.12069:0.00871)0.915:0.03723,(Cryptophyta-Rhodomonas_abbreviata.CaronLabIsolate.17503:0.04514,Cryptophyta-Cryptomonas_paramecium.CCAP977-2a.13092:0.07261)0.467:0.03618)0.985:0.12280,(((Rhodophyta-Erythrolobus_madagascarensis.MMETSP1354.1387_1:0.12129,Rhodophy…
ISY1____	((Rhizaria-Bigelowiella_natans_57507_fgenesh1_pm.17_7:0.10296,(((Rhizaria-Partenskyella_glossopodia_RCC365.36730:0.05326,Rhizaria-Gymnochlora_sp_CCMP2014.12494:0.17768)0.823:0.02003,(Rhizaria-Lotharella_oceanica_CCMP622.2276:0.09066,Rhizaria-Lotharella_amoebiformis_CCMP2058.8747:0.10252)0.899:0.02704)0.657:0.01845,Rhizaria-Norrisiella_sphaerica_BC52.939:0.03713)0.934:0.04995)1.000:0.29899,(((Alve…
NHP2L1__	(Metazoa-Helobdella_robusta.jgiHelro1_184927:0.05373,(((Metazoa-Branchiostoma_floridae.GI.260824285:0.06490,(Metazoa-Takifugu_rubripes.GI.410896091:0.02814,((Metazoa-Homo_sapiens.GI.51317376:0.0,human_reference.NHP2L1:0.0):0.03612,Metazoa-Anolis_carolinensis.GI.327272552:0.03813)0.904:0.02929)0.851:0.02344)0.198:0.02116,Metazoa-Mnemiopsis_leidyi.ML04466a:0.18530)0.622:0.00210,(Metazoa-Capitella_t…
SF3B14__	((Rhodophyta-Compsopogon_coeruleus.MMETSP0312_30784_1:1.39608,(((Rhodophyta-Rhodosorus_marinus.MMETSP0315.30499_1:0.52345,((Rhodophyta-Rhodosorus_marinus.MMETSP0011_2.10713_1:0.0,Rhodophyta-Rhodosorus_marinus.MMETSP0011_2.4034_1:0.0):0.00540,Rhodophyta-Rhodosorus_marinus.CAMNT_0000983887:0.01397)0.903:0.16658)0.990:0.37054,(((Rhodophyta-Pyropia_haitanensis.gi570646735:0.46089,Rhodophyta-Pyropia_y…
THOC4___	(((Metazoa-Hydra_magnipapillata.GI.221126616:0.56982,Metazoa-Ciona_intestinalis.GI.459175584:0.38859)0.657:0.07151,(((Rhodophyta-Galdieria_sulphuraria.stig_39.Gs42960.2:0.73443,((Rhodophyta-Rhodosorus_marinus.MMETSP0011_2.685_1:0.64667,(Rhodophyta-Compsopogon_coeruleus.MMETSP0312_11981_1:0.59208,Rhodophyta-Rhodosorus_marinus.MMETSP0315.4113_1:1.06073)0.726:0.10301)0.753:0.07878,(((Rhodophyta-Porp…
THOC5___	(((Haptophyta-Calcidiscus_leptoporus.RCC1130.2475:0.71919,(Haptophyta-Scyphosphaera_apsteinii.RCC1455.6555:0.59516,(Haptophyta-Isochrysis_galbana.CCMP1323.104745:0.25390,(Haptophyta-Gephyrocapsa_oceanica.RCC1303.149382:0.02854,Haptophyta-Isochrysis_sp.CCMP1244.5393:0.06813)0.999:0.27935)0.948:0.15064)0.144:0.11224)1.000:0.69471,((Viridiplantae-Klebsormidium_flaccidum.kfl00320_0050:0.62165,(Viridi…
HNRNPA3_	((Stramenopiles-Ectocarpus_siliculosus.GI.298710527:0.51756,(Stramenopiles-Phytophthora_sojae.jgiPhyso1_1.133840:0.11967,(Stramenopiles-Albugo_laibachii.CCA20211:0.16828,(Stramenopiles-Saprolegnia_diclina_VS20.GI.669143684:0.03761,Stramenopiles-Aphanomyces_astaci.GI.698823069:0.03196)0.995:0.15707)0.063:0.02560)0.944:0.12703)0.984:0.19979,((((((Rhodophyta-Calliarthron_tuberculosum.ORF_17034_139:0…
#Porphyridium
C19orf29	(((((Rhizaria-Partenskyella_glossopodia_RCC365.41377:0.10564,(Rhizaria-Chlorarachnion_reptans_CCCM449.11936:0.13476,Rhizaria-Bigelowiella_natans_92235_estExt_fgenesh1_pm.C_80024:0.10215)0.957:0.05435)0.784:0.01801,Rhizaria-Norrisiella_sphaerica_BC52.35213:0.11502)0.536:0.01272,Rhizaria-Lotharella_amoebiformis_CCMP2058.11312:0.10466)1.000:0.39386,((Stramenopiles-Saprolegnia_diclina_VS20.GI.6691475…
C1orf55_	(Metazoa-Ciona_intestinalis.GI.198429579:0.60594,(((Fungi-Coprinopsis_cinerea_okayama7130.GI.169859169:0.21321,Fungi-Laccaria_bicolor_S238N-H82.GI.170098857:0.38143)1.000:0.83194,((((Haptophyta-Chrysochromulina_brevifilum.UTEX_LB_985.34585:0.37926,Haptophyta-Chrysochromulina_rotalis.UIO044.14885:0.30180)0.858:0.12993,(Haptophyta-Pleurochrysis_carterae.CCMP645.5726:0.33628,(Haptophyta-Isochrysis_g…
LUC7L___	(((Glaucophyte-Cyanoptyche-gloeocystis_SAG4.97.MMETSP1086.65618_1:0.44145,Glaucophyte-Gloeochaete_witrockiana.SAG46.84.MMETSP0308_182511_1:0.44937)0.726:0.05516,(Viridiplantae-Pyramimonas_parkeae.CCMP726.134840_1:0.45212,((Viridiplantae-Physcomitrella_patens_patens.GI.168064814:0.14727,Viridiplantae-Selaginella_moellendorffii.GI.302788961:0.23883)0.957:0.13238,((((Viridiplantae-Glycine_max.Glyma0…
QKI_____	((Viridiplantae-Glycine_max.Glyma09g40820.1:0.02270,Viridiplantae-Mimulus_guttatus.mgv1a011431m:0.03216)0.900:0.03252,(Viridiplantae-Mimulus_guttatus.mgv1a007711m:0.05884,(((Glaucophyte-Cyanoptyche-gloeocystis_SAG4.97.MMETSP1086.17404_1:0.38549,Glaucophyte-Gloeochaete_witrockiana.SAG46.84.MMETSP0308_17642_1:0.25039)0.835:0.11656,(((((Rhizaria-Norrisiella_sphaerica_BC52.3791:0.12887,Rhizaria-Bigel…
LSM7____	((Metazoa-Strongylocentrotus_purpuratus.GI.390349986:0.08334,(Metazoa-Acyrthosiphon_pisum.GI.240848877:0.12781,(Metazoa-Nematostella_vectensis.GI.156383890:0.19961,(Metazoa-Helobdella_robusta.jgiHelro1_67237:0.08874,(((Metazoa-Branchiostoma_floridae.GI.260795474:0.04716,Metazoa-Ciona_intestinalis.GI.198436837:0.10660)0.819:0.03340,((Metazoa-Homo_sapiens.GI.7706423:0.0,human_reference.ENSG00000130…
ZNF207__	(((((Metazoa-Capitella_teleta.jgiCapca1_162061:0.59894,((((Metazoa-Danio_rerio.GI.47085991:0.14559,(Metazoa-Danio_rerio.GI.41387114:0.11398,(Metazoa-Takifugu_rubripes.GI.410917051:0.06934,Metazoa-Takifugu_rubripes.GI.410917053:0.05446)0.999:0.20255)0.907:0.06013)0.729:0.03647,(human_reference.ENSG00000010244:0.04669,((Metazoa-Anolis_carolinensis.GI.327276952:0.0,Metazoa-Anolis_carolinensis.GI.327…
AQR_____	(Metazoa-Tribolium_castaneum.GI.91085659:0.04803,((Metazoa-Branchiostoma_floridae.GI.260836909:0.02065,(((Metazoa-Helobdella_robusta.jgiHelro1_110053:0.06099,Metazoa-Capitella_teleta.jgiCapca1_198998:0.05077)0.745:0.00761,((Metazoa-Nematostella_vectensis.GI.156366211:0.05834,(Metazoa-Acropora_digitifera.adi_v1.19580:0.01440,Metazoa-Stylophora_pistillata_4380:0.00055)0.960:0.05115)0.932:0.04109,(M…
U2AF2___	(((Metazoa-Strongylocentrotus_purpuratus.GI.390341852:0.20440,(Centramoebida-Acanthamoeba_castellanii.gi470409734:0.75833,(((Fungi-Schizophyllum_commune_H4-8.GI.302685922:0.18317,(Fungi-Coprinopsis_cinerea_okayama7130.GI.299745153:0.06707,Fungi-Laccaria_bicolor_S238N-H82.GI.170088030:0.10964)0.982:0.13237)1.000:0.29260,(Fungi-Puccinia_graminis_f_sp_tritici_CRL_75-36-700-.GI.403175591:0.36341,Fung…
DHX8____	((((Rhodophyta-Pyropia_yezoensis.ctg1079_g129:0.01490,Rhodophyta-Porphyra_umbilicalis.esisotig04511:0.01148)1.000:0.21496,((Rhodophyta-Timspurckia_oligopyrenoides.CAMNT_0024648533:0.07636,Rhodophyta-Erythrolobus_madagascarensis.MMETSP1354.4019_1:0.07647)0.972:0.03971,(candidate.ppur.CAMNT_0027167219.292:0.12005,(Rhodophyta-Porphyridium_purpureum_contig_618.2:0.0,candidate.ppur.Porphyridium_purpur…
PABPC1__	((Rhodophyta-Galdieria_sulphuraria.stig_45.Gs47930.1:0.26710,(((Rhodophyta-Compsopogon_coeruleus.MMETSP0312_15182_1:0.23595,(Rhodophyta-Pyropia_yezoensis.ctg16082_g3869:0.01835,Rhodophyta-Porphyra_umbilicalis.esContig5399:0.00651)1.000:0.18509)0.940:0.04603,(Rhodophyta-Rhodosorus_marinus.MMETSP0011_2.7930_1:0.37324,((Rhodophyta-Timspurckia_oligopyrenoides.MMETSP1172.1935_1:0.16205,(Rhodophyta-Ery…
FAM50A__	((Centramoebida-Acanthamoeba_castellanii.gi470485384:0.29955,(Rhizaria-Gymnochlora_sp_CCMP2014.11917:0.12833,(Rhizaria-Lotharella_amoebiformis_CCMP2058.15167:0.07856,(Rhizaria-Bigelowiella_natans_57140_fgenesh1_pm.4_32:0.11465,(Rhizaria-Lotharella_globosa_CCCM811.6429:0.11036,Rhizaria-Chlorarachnion_reptans_CCCM449.15920:0.08132)0.715:0.04855)0.829:0.02577)0.810:0.04765)1.000:0.18556)0.694:0.0368…
C17orf85	(((Cryptophyta-Hemiselmis_viresens.PCC157.55254:0.38447,(Cryptophyta-Hanusia_phi.CCMP325.3172:0.19042,(Cryptophyta-Geminigera_cryophila.CCMP2564.46797:0.04394,Cryptophyta-Geminigera_sp_CaronLabIsolate.22752:0.00054)1.000:0.44847)0.947:0.22735)1.000:0.86563,((((Rhodophyta-Porphyridium_purpureum_contig_653.7:0.00054,candidate.ppur.Porphyridium_purpureum_contig_653.7:0.00055)1.000:0.65917,((Rhodophy…
SEC31B__	(Viridiplantae-Pycnococcus_provasolii.RCC2336.40177_1:0.50214,((Viridiplantae-Dunaliella_tertiolecta.CCMP1320.7286_1:0.23045,Viridiplantae-Chlamydomonas_reinhardtii.GI.159477885:0.21749)0.997:0.14118,(Viridiplantae-Helicosporidium_sp.H632_c2699p0:0.30415,Viridiplantae-Picochlorum_SE3.contig_106.g467:0.42150)0.990:0.21199)0.950:0.08881,((Viridiplantae-Pyramimonas_parkeae.CCMP726.8229_1:0.27728,Vir…
XAB2____	((Metazoa-Capsaspora_owczarzaki.GI.765550262:0.34490,((Metazoa-Amphimedon_queenslandica.GI.340385388:1.06935,(((Haptophyta-Pavlova_gyrans.CCMP608.32534:0.27688,(Haptophyta-Phaeocystis_antarctica.Caron_Lab.10701:0.14979,(Haptophyta-Isochrysis_galbana.CCMP1323.24172:0.32416,(Haptophyta-Chrysochromulina_brevifilum.UTEX_LB_985.110436:0.19031,Haptophyta-Chrysochromulina_ericina.CCMP281.5916:0.11124)0.…
RBM22___	((((Metazoa-Takifugu_rubripes.GI.410913889:0.06949,((Metazoa-Homo_sapiens.GI.8922328:0.0,human_reference.ENSG00000086589:0.0):0.00751,Metazoa-Anolis_carolinensis.GI.327265402:0.00729)0.867:0.01697)0.998:0.07736,(Metazoa-Strongylocentrotus_purpuratus.GI.390361169:0.11629,Metazoa-Saccoglossus_kowalevskii.GI.291243067:0.03468)0.943:0.03061)0.357:0.01887,(Metazoa-Ixodes_scapularis.GI.241710461:0.1332…
SRRT____	(((((Haptophyta-Chrysoculter_rhomboideus.RCC1486.51129:0.28334,(Haptophyta-Pavlova_lutheri.RCC1537.73118:0.51393,(Haptophyta-Pavlova_sp.CCMP459.97725:0.11015,Haptophyta-Pavlova_gyrans.CCMP608.6187:0.33386)0.499:0.10788)0.611:0.03502)1.000:1.30823,(Metazoa-Trichoplax_adhaerens.GI.196010219:0.61779,(((((Metazoa-Helobdella_robusta.jgiHelro1_185388:0.31975,Metazoa-Lottia_gigantea.jgiLotgi1_180663:0.2…
SF3B2___	((Stramenopiles-Chattonella_subsalsa.CCMP2191.237_1:0.20404,(Stramenopiles-Vaucheria_litorea.CCMP2940.32876_1:0.30828,((Stramenopiles-Phytophthora_sojae.jgiPhyso1_1.143586:0.02945,Stramenopiles-Phytophthora_infestans_T30-4.GI.301111880:0.05174)0.982:0.06477,(Stramenopiles-Pythium_ultimum.G010579:0.10394,Stramenopiles-Albugo_laibachii.CCA26273:0.20794)0.820:0.03043)0.997:0.20219)0.518:0.04543)0.97…
SRPK1___	(Metazoa-Helobdella_robusta.jgiHelro1_190406:0.18295,(((Metazoa-Aedes_aegypti.GI.157119087:0.30201,((Metazoa-Branchiostoma_floridae.GI.260810551:0.00053,Metazoa-Branchiostoma_floridae.GI.260799579:0.00231)1.000:0.10917,(((Fungi-Zygosaccharomyces.GI.254577305:0.42621,(Fungi-Scheffersomyces.GI.150951497:0.11506,(Fungi-Millerozyma.GI.448101093:0.10490,Fungi-Meyerozyma.GI.146422547:0.05998)0.653:0.03…
HNRNPM__	((Glaucophyte-Cyanoptyche-gloeocystis_SAG4.97.MMETSP1086.3044_1:0.24435,((Alveolata-Theileria_parvaain_Muguga.GI.71028102:0.08815,Alveolata-Babesia_bovis_T2Bo.GI.156086376:0.31039)0.998:0.31511,(Alveolata-Chromera_velia.Cvel25411:0.17757,Alveolata-Chromera_velia.Cvel904:0.22567)0.469:0.07920)0.855:0.09587)0.865:0.07581,((((Viridiplantae-Stichococcus_sp.RCC1054.5526_1:3.73723,Fungi-Schizophyllum_c…
SF3A1___	((((((Metazoa-Lottia_gigantea.jgiLotgi1_190371:0.18999,Metazoa-Capitella_teleta.jgiCapca1_220618:0.13600)0.627:0.02607,Metazoa-Ciona_intestinalis.GI.459180664:0.26501)0.898:0.06113,((Metazoa-Homo_sapiens.GI.5032087:0.0,human_reference.ENSG00000099995:0.0):0.01829,Metazoa-Anolis_carolinensis.GI.327284313:0.01853)0.994:0.10690)0.563:0.02067,(Metazoa-Branchiostoma_floridae.GI.260793707:0.00054,Metaz…
SNRPD3__	(Metazoa-Lottia_gigantea.jgiLotgi1_228426:0.01240,(Metazoa-Saccoglossus_kowalevskii.GI.291235317:0.03726,(Metazoa-Branchiostoma_floridae.GI.260837085:0.07358,((Metazoa-Hydra_magnipapillata.GI.221131194:0.13477,(Metazoa-Acropora_digitifera.adi_v1.06862:0.01205,(Metazoa-Nematostella_vectensis.GI.156402297:0.04711,Metazoa-Stylophora_pistillata_2214:0.01251)0.725:0.01219)0.661:0.01265)0.885:0.05563,(…
TFIP11__	(((Metazoa-Trichoplax_adhaerens.GI.196001775:0.53823,((Metazoa-Mnemiopsis_leidyi.ML24226a:0.69244,(Metazoa-Stylophora_pistillata_9074:0.21699,Metazoa-Nematostella_vectensis.GI.156407374:0.18372)0.961:0.07738)0.102:0.04250,Metazoa-Hydra_magnipapillata.GI.449677948:0.37862)0.589:0.04010)0.144:0.03362,((Metazoa-Saccoglossus_kowalevskii.GI.291233223:0.28344,((Metazoa-Caenorhabditis_remanei.GI.3085096…
PHF5A___	(Alveolata-Vitrella_brassicaformis.Vbra19925:0.02021,(Alveolata-Perkinsus.GI.294951927:0.06355,(Alveolata-Babesia_bovis_T2Bo.GI.156085667:0.09506,Alveolata-Toxoplasma_gondii_ME49.GI.237835749:0.01172)0.852:0.02033)0.727:0.01071,(((Viridiplantae-Pterosperma_sp.CCMP1384.39070_1:0.03961,Viridiplantae-Pyramimonas_parkeae.CCMP726.135224_1:0.01976)0.802:0.01785,((Viridiplantae-Physcomitrella_patens_pat…
RBM23___	(Proteobacteria-Desulfomonile.GI.392409536:0.40283,Cyanobacteria-Rivularia.GI.427734808:0.57175,(BacteroidetesChlorobi-Mucilaginibacter.GI.373955307:0.34495,(BacteroidetesChlorobi-Flexibacter.GI.392397594:0.30915,((((((Rhodophyta-Porphyridium_purpureum_contig_2015.16:0.0,candidate.ppur.Porphyridium_purpureum_contig_2015.16:0.0):0.17175,(Rhodophyta-Erythrolobus_australicus.MMETSP1353.18138_1:0.047…
PRMT5___	(Centramoebida-Acanthamoeba_castellanii.gi470458866:0.30574,(((Glaucophyte-Cyanophora_paradoxa10663.gene0.2:0.48259,Stramenopiles-Nannochloropsis_gaditana.Nga20154:0.20969)0.537:0.10210,Stramenopiles-Chattonella_subsalsa.CCMP2191.6241_1:0.12619)0.719:0.10192,Dinoflagellate-Peridinium_aciculiferum_PAER2.127987:0.96216)0.774:0.09719,(((((Metazoa-Nematostella_vectensis.GI.156385530:0.21944,(Metazoa-…
SNW1____	(((Cryptophyta-Geminigera_cryophila.CCMP2564.28967:0.10993,(Cryptophyta-Hemiselmis_andersenii.CCMP1180.5564:0.00055,Cryptophyta-Hemiselmis_viresens.PCC157.59198:0.01923)0.979:0.07435)1.000:0.26698,((Rhizaria-Elphidium_margaritaceum.MMETSP1385.16873:0.13459,Rhizaria-Rosalina_sp.MMETSP0190.192520:0.10015)1.000:0.33342,(Rhizaria-Lotharella_oceanica_CCMP622.636:0.03392,Rhizaria-Partenskyella_glossopo…
PRPF6___	(((((Stramenopiles-Albugo_laibachii.CCA14044:0.16105,(Stramenopiles-Hyaloperonospora_arabidopsidis.HpaP802251:0.09170,Stramenopiles-Pythium_ultimum.G002608:0.05505)0.996:0.08235)0.897:0.15969,Rhizaria.Chlorarachniophyceae-Bigelowiella_natans.GI.161899453:2.98348)0.800:0.11518,((((Rhodophyta-Calliarthron_tuberculosum.ORF_38230_6:0.35024,Rhodophyta-Chondrus_crispus_T00002471001:0.44887)0.998:0.1529…
CRNKL1__	((Metazoa-Strongylocentrotus_purpuratus.GI.390361114:0.16584,((Metazoa-Acropora_digitifera.adi_v1.02447:0.08868,Metazoa-Nematostella_vectensis.GI.156397424:0.11052)0.976:0.05205,(Metazoa-Hydra_magnipapillata.GI.449671984:0.14638,Metazoa-Amphimedon_queenslandica.GI.340369137:0.25122)0.631:0.03347)0.933:0.03707)0.778:0.02931,((((Metazoa-Homo_sapiens.GI.124256489:0.0,human_reference.ENSG00000101343:…
NKAP____	(Alveolata-Chromera_velia.Cvel11457:0.22317,((Haptophyta-Pavlova_sp.CCMP459.6801:0.13358,Haptophyta-Exanthemachrysis_gayraliae.RCC1523.11312:0.03963)0.894:0.05720,(((Haptophyta-Chrysochromulina_ericina.CCMP281.21535:0.00757,((Haptophyta-Isochrysis_galbana.CCMP1323.33139:0.03801,(Haptophyta-Isochrysis_galbana.CCMP1323.16491:0.05577,(Haptophyta-Gephyrocapsa_oceanica.RCC1303.1406:0.00852,Haptophyta-…
HTATSF1_	(((((Alveolata-Paramecium_tetraureliaain_d4-2.GI.145535560:0.90241,(Rhodophyta-Porphyridium_purpureum_contig_2154.2:0.0,candidate.ppur.Porphyridium_purpureum_contig_2154.2:0.0):0.60195)0.959:0.25007,((Rhodophyta-Calliarthron_tuberculosum.ORF_22144_46:0.30677,Rhodophyta-Chondrus_crispus_T00002498001:0.20286)0.999:0.27071,((Rhodophyta-Erythrolobus_australicus.MMETSP1353.2113_1:0.34224,Rhodophyta-Ti…
SF3A2___	((Dinoflagellate-Symbiodinium_minutum.v1.2.013498:0.05196,((Dinoflagellate-Togula_jolla.CCCM725.5649_1:0.02118,(Dinoflagellate-Pyrodinium_bahamense.pbaha01.57907:0.03417,Dinoflagellate-Noctiluca_scintillan.3378_1:0.05293)0.659:0.01093)0.746:0.01129,(Dinoflagellate-Karlodinium_micrum_CCMP2283.161072:0.02654,(Dinoflagellate-Crypthecodinium_cohnii.Seligo.32054:0.04835,Dinoflagellate-Peridinium_acicu…
FAM32A__	((Haptophyta-Chrysochromulina_ericina.CCMP281.31944:0.62595,(Fungi-Botryotinia_fuckeliana_B05.10.GI.154320444:0.04845,Fungi-Sclerotinia_sclerotiorum_1980_UF-70.GI.156040671:0.00055)0.961:0.29349)0.859:0.16142,(Fungi-Schizophyllum_commune_H4-8.GI.302698093:0.10707,(Fungi-Coprinopsis_cinerea_okayama7130.GI.169844873:0.07612,Fungi-Laccaria_bicolor_S238N-H82.GI.170085559:0.09044)0.868:0.07652)0.933:0…
PRPF31__	((Rhodophyta-Compsopogon_coeruleus.CAMNT_0027147533:0.27406,(candidate.ppur.CAMNT_0027160309.584:0.11834,((Rhodophyta-Porphyridium_purpureum_contig_496.10:0.0,candidate.ppur.Porphyridium_purpureum_contig_496.10:0.0):0.16692,(Rhodophyta-Erythrolobus_australicus.MMETSP1353.18876_1:0.15940,Rhodophyta-Timspurckia_oligopyrenoides.MMETSP1172.3805_1:0.13245)0.947:0.07014)0.647:0.05609)0.968:0.08401)0.31…
LSM5____	(((Cryptophyta-Guillardia_theta.jgiGuith1.93594:0.03620,(((Cryptophyta-Chroomonas_mesostigmatica.CCMP1168.20307:0.0,Cryptophyta-Proteomonas_sulcata.CCMP704.57950:0.0):0.00055,Cryptophyta-Cryptomonas_curvata.CCAP979-52.21209:0.01798)0.870:0.01780,(Cryptophyta-Hemiselmis_viresens.PCC157.7983:0.01816,Cryptophyta-Rhodomonas_abbreviata.CaronLabIsolate.7083:0.00055)0.156:0.00053)0.881:0.03577)0.772:0.0…
DDX5____	(((((Rhodophyta-Compsopogon_coeruleus.MMETSP0312_1750_1:0.36576,((Rhodophyta-Timspurckia_oligopyrenoides.MMETSP1172.43574_1:0.12161,(Rhodophyta-Erythrolobus_madagascarensis.MMETSP1354.3288_1:0.05558,(Rhodophyta-Erythrolobus_australicus.MMETSP1353.17983_1:0.0,Rhodophyta-Erythrolobus_australicus.CAMNT_0028541091:0.0):0.06386)0.983:0.06945)0.972:0.06089,(Rhodophyta-Calliarthron_tuberculosum.ORF_3066…
EFTUD2__	((((Centramoebida-Acanthamoeba_castellanii.gi470434859:0.23908,((Cryptophyta-Hanusia_phi.CCMP325.436:0.14802,Cryptophyta-Chroomonas_mesostigmatica.CCMP1168.13676:0.13990)1.000:0.12023,(Alveolata-Plasmodium_chabaudi.GI.70945742:0.48641,Haptophyta-Phaeocystis_cordata.RCC1383.3669:0.18371)0.837:0.06108)0.732:0.04539)0.659:0.01668,((Viridiplantae-Helicosporidium_sp.H632_c2920p0:0.26072,Viridiplantae-…
DHX15___	((Glaucophyte-Cyanophora_paradoxa25599.gene0.5:0.07354,Glaucophyte-Gloeochaete_witrockiana.SAG46.84.MMETSP0308_17645_1:0.09836)1.000:0.06659,((Viridiplantae-Pyramimonas_parkeae.CCMP726.15431_1:0.11593,(Viridiplantae-Klebsormidium_flaccidum.kfl00133_0140:0.05277,((Viridiplantae-Oryza_sativa_Japonica_Group.GI.115452661:0.11208,(Viridiplantae-Vitis_vinifera.GI.225437618:0.01911,(Viridiplantae-Glycin…
HSPA8___	(Metazoa-Trichoplax_adhaerens.GI.196013524:0.07582,Metazoa-Saccoglossus_kowalevskii.GI.291227455:0.05316,((((Metazoa-Helobdella_robusta.jgiHelro1_186840:0.06324,(Metazoa-Danio_rerio.GI.18858871:0.05645,(Metazoa-Brugia_malayi.GI.170590876:0.06232,((((Haptophyta-Coccolithus_pelagicus.braarudi_PLY182g.124910:0.15238,((Cryptophyta-Rhodomonas_abbreviata.CaronLabIsolate.2155:0.02569,(Cryptophyta-Crypto…
PRPF4B__	(Metazoa-Saccoglossus_kowalevskii.GI.291243503:0.11776,(Metazoa-Daphnia_pulex.jgiDappu1_52632:0.17036,(Metazoa-Ixodes_scapularis.GI.242046694:0.14162,(Metazoa-Acyrthosiphon_pisum.GI.193661965:0.10777,Metazoa-Pediculus_humanus_corporis.GI.242023108:0.08161)0.851:0.02474)0.897:0.02157)0.890:0.02395,(((Metazoa-Lottia_gigantea.jgiLotgi1_191489:0.13869,(Metazoa-Helobdella_robusta.jgiHelro1_76744:0.179…
PPWD1___	((Cryptophyta-Hanusia_phi.CCMP325.9806:0.19914,((Dinoflagellate-Pyrodinium_bahamense.pbaha01.49019:0.21949,(((Cryptophyta-Rhodomonas_lens_RHODO.16076:0.05660,(Cryptophyta-Cryptomonas_paramecium.CCAP977-2a.12217:0.04645,Metazoa-Branchiostoma_floridae.GI.260823964:3.73722)0.073:0.02526)0.983:0.11912,Planctomycetes-Gemmata.GI.168702978:0.13557)0.195:0.02927,(Haptophyta-Coccolithus_pelagicus.braarudi…
NCBP2___	(((((Fungi-Penicillium_chrysogenum_Wisconsin_54-1255.GI.255935633:0.02983,(Fungi-Aspergillus_flavus_NRRL3357.GI.238493741:0.04349,Fungi-Neosartorya.GI.119480671:0.02515)0.744:0.00522)0.877:0.03246,(Fungi-Sordaria_macrospora_k-hell.GI.336263214:0.03154,((Fungi-Magnaporthe_oryzae_70-15.GI.389639318:0.00897,Fungi-Verticillium_albo-atrum_VaMs.102.GI.302410829:0.02710)0.869:0.01965,Fungi-Nectria_haema…
SF3B1___	((((((Stramenopiles-Pteridomonas_danica.PT_153117_1:0.05678,(Stramenopiles-Ectocarpus_siliculosus.GI.298705334:0.02208,Stramenopiles-Saccharina_japonica.SJ00639:0.00055)1.000:0.06296)0.674:0.01201,(Stramenopiles-Chattonella_subsalsa.CCMP2191.12735_1:0.01384,Stramenopiles-Aureoumbra_lagunensis.CCMP1510.24512_1:1.31430)0.560:0.00361)0.234:0.00433,(((((Fungi-Laccaria_bicolor_S238N-H82.GI.170111178:0…
SRSF7___	((Fungi-Schizosaccharomyces_pombe_972h-.GI.19114392:1.72916,(Cryptophyta-Guillardia_theta.jgiGuith1.146251:0.14504,Cryptophyta-Hanusia_phi.CCMP325.11186:0.05712)1.000:1.00421)0.909:0.36406,((Rhodophyta-Rhodosorus_marinus.MMETSP0315.43717_1:0.07691,Rhodophyta-Rhodosorus_marinus.MMETSP0011_2.1484_1:0.03644)1.000:0.97652,(((Rhodophyta-Calliarthron_tuberculosum.ORF_25443_30:0.69926,Rhodophyta-Chondru…
BCAS2___	(Stramenopiles-Vaucheria_litorea.CCMP2940.4430_1:0.90161,((Rhodophyta-Porphyridium_purpureum_contig_4416.4:0.0,candidate.ppur.Porphyridium_purpureum_contig_4416.4:0.0):1.94024,Stramenopiles-Extubocellulus_spinifer.CCMP396.46608_1:0.74700)0.885:0.39990,(((Fungi-Schizophyllum_commune_H4-8.GI.302697615:0.55238,Fungi-Ustilago.GI.71006326:0.51741)0.992:0.35477,((((((Haptophyta-Chrysochromulina_brevifi…
PRPF3___	((Alveolata-Tetrahymena_thermophila.GI.118400295:0.75626,(Alveolata-Vitrella_brassicaformis.Vbra7888:0.31244,(Dinoflagellate-Oxyrrhis_marina.11704_1:0.42049,(Dinoflagellate-Crypthecodinium_cohnii.Seligo.36195:0.05182,Dinoflagellate-Peridinium_aciculiferum_PAER2.9403:0.07124)1.000:0.27952)0.991:0.16286)0.955:0.10872)0.946:0.10634,((Cryptophyta-Chroomonas_mesostigmatica.CCMP1168.24088:0.23997,Crypt…
SYF2____	((Metazoa-Capitella_teleta.jgiCapca1_20848:0.22252,((Metazoa-Daphnia_pulex.jgiDappu1_109004:0.22634,Metazoa-Tribolium_castaneum.GI.91088087:0.30431)0.914:0.07809,Metazoa-Lottia_gigantea.jgiLotgi1_184158:0.19442)0.402:0.04048)0.758:0.04121,(Metazoa-Strongylocentrotus_purpuratus.GI.72078047:0.16470,Metazoa-Helobdella_robusta.jgiHelro1_184929:0.20087)0.827:0.02677,((Metazoa-Nematostella_vectensis.GI…
RBBP6___	(((Fungi-Ustilago.GI.71003604:0.26312,(Fungi-Schizophyllum_commune_H4-8.GI.302686322:0.09872,(Fungi-Coprinopsis_cinerea_okayama7130.GI.169849283:0.12727,Fungi-Laccaria_bicolor_S238N-H82.GI.170087804:0.06119)0.414:0.04083)0.998:0.19824)0.903:0.10351,((Fungi-Tuber_melanosporum_Mel28.GI.296424741:0.16993,((((Fungi-Ajellomyces_dermatitidis_SLH14081.GI.261187471:0.03753,Fungi-Paracoccidioides_sp_lutzi…
SNRPC___	(((Metazoa-Ixodes_scapularis.GI.241640727:0.18827,Metazoa-Strongylocentrotus_purpuratus.GI.115738273:0.14848)0.852:0.08847,(Metazoa-Branchiostoma_floridae.GI.260805050:0.09067,(Metazoa-Ciona_intestinalis.GI.114145435:0.17971,(Metazoa-Aedes_aegypti.GI.157136352:0.15210,Metazoa-Tribolium_castaneum.GI.189234617:0.00054)0.455:0.06292)0.857:0.09388)0.697:0.01964)0.778:0.02552,(Metazoa-Nematostella_vec…
RNF113A_	((Rhodophyta-Chondrus_crispus_T00004758001:3.19998,Metazoa-Mnemiopsis_leidyi.ML015714a:1.09222)0.739:0.70544,(Metazoa-Amphimedon_queenslandica.GI.340381928:2.85256,((Viridiplantae-Pyramimonas_parkeae.CCMP726.134447_1:1.47626,Rhizaria-Reticulomyxa_filosa.gi_569418999:2.21657)0.589:0.12849,(Metazoa-Mnemiopsis_leidyi.ML10292a:0.42804,(Metazoa-Pediculus_humanus_corporis.GI.242023690:0.17961,(Metazoa-…
THOC2___	(Mycetozoa-Dictyostelium_discoideum_AX4.GI.166240199:0.50356,Rhizaria-Elphidium_margaritaceum.MMETSP1385.186119:4.13071,(((Centramoebida-Acanthamoeba_castellanii.gi470416441:0.81968,((Glaucophyte-Cyanophora_paradoxa55424.gene0.0:1.13740,((Haptophyta-Exanthemachrysis_gayraliae.RCC1523.43991:0.40454,Haptophyta-Pavlova_gyrans.CCMP608.19024:0.28655)1.000:0.50408,(Haptophyta-Pavlova_gyrans.CCMP608.264…
SNRPD2__	(((Metazoa-Branchiostoma_floridae.GI.260835152:0.02560,((Metazoa-Strongylocentrotus_purpuratus.GI.115629150:0.00205,(Metazoa-Stylophora_pistillata_14324:0.00055,Metazoa-Nematostella_vectensis.GI.156361110:0.01266)0.916:0.02511)0.923:0.02492,Metazoa-Ixodes_scapularis.GI.241690286:0.02527)0.928:0.00054)0.000:0.00055,((Metazoa-Homo_sapiens.GI.4759158:0.0,Metazoa-Anolis_carolinensis.GI.327286749:0.0,…
SNRPB___	((Stramenopiles-Ectocarpus_siliculosus.GI.298714462:0.0,Stramenopiles-Saccharina_japonica.SJ05404:0.0):0.11612,Stramenopiles-Vaucheria_litorea.CCMP2940.32853_1:0.09405,(((((Glaucophyte-Gloeochaete_witrockiana.SAG46.84.MMETSP0308_162038_1:0.06179,Glaucophyte-Cyanoptyche-gloeocystis_SAG4.97.MMETSP1086.2486_1:0.09573)0.797:0.02649,(Rhodophyta-Rhodosorus_marinus.MMETSP0315.6591_1:0.10438,((Rhodophyta…
RBM42___	(((Fungi-Clavispora.GI.260943682:1.13585,((Fungi-Botryotinia_fuckeliana_B05.10.GI.154318714:0.44412,Fungi-Talaromyces.GI.242777340:0.23729)0.994:0.46082,Fungi-Puccinia_graminis_f_sp_tritici_CRL_75-36-700-.GI.331217197:0.69635)0.237:0.09333)0.967:0.30764,(((Rhodophyta-Porphyridium_purpureum_contig_3443.12:0.0,candidate.ppur.Porphyridium_purpureum_contig_3443.12:0.0):0.00053,candidate.ppur.contig_3…
LSM4____	((Metazoa-Strongylocentrotus_purpuratus.GI.390335655:0.07251,(Metazoa-Pediculus_humanus_corporis.GI.242007513:0.07147,Metazoa-Tribolium_castaneum.GI.91084013:0.00104)0.921:0.13347)0.812:0.03828,(Metazoa-Daphnia_pulex.jgiDappu1_218645:0.09320,((((Mycetozoa-Dictyostelium_discoideum_AX4.GI.111226987:0.21880,(((Metazoa-Capitella_teleta.jgiCapca1_221674:0.15605,Metazoa-Nematostella_vectensis.GI.156402…
KHDRBS3_	(Cryptophyta-Hanusia_phi.CCMP325.13031:0.75538,((Viridiplantae-Micromonas_pusilla_CCMP1545.GI.303284145:0.54798,Viridiplantae-Stichococcus_sp.RCC1054.2927_1:0.55066)0.982:0.25769,((Viridiplantae-Physcomitrella_patens_patens.GI.168028585:0.00840,Viridiplantae-Physcomitrella_patens_patens.GI.168037994:0.01935)0.994:0.13727,((Viridiplantae-Aquilegia_coerulea.Aquca_013_00801.1:0.06692,Viridiplantae-A…
SNRPA1__	((((((((Metazoa-Homo_sapiens.GI.50593002:0.0,human_reference.ENSG00000131876:0.0):0.09371,Metazoa-Anolis_carolinensis.GI.327289594:0.02729)0.987:0.07044,(Metazoa-Takifugu_rubripes.GI.410930978:0.08651,Metazoa-Danio_rerio.GI.342187185:0.08709)0.870:0.03727)0.993:0.10734,(Metazoa-Branchiostoma_floridae.GI.260821402:0.22139,Metazoa-Ciona_intestinalis.GI.198422073:0.40567)0.458:0.04420)0.742:0.04074,…
TOE1____	((((Metazoa-Branchiostoma_floridae.GI.260810923:0.52413,Metazoa-Lottia_gigantea.jgiLotgi1_152814:0.64404)1.000:0.48628,Centramoebida-Acanthamoeba_castellanii.gi470505713:0.78233)0.691:0.10415,(Viridiplantae-Klebsormidium_flaccidum.kfl00209_0170:0.84103,((Dinoflagellate-Noctiluca_scintillan.50791_1:0.72965,Dinoflagellate-Heterocapsa_rotundata.SCCAP_K0483.6732_1:0.53186)1.000:1.22724,((Stramenopile…
RBMX2___	((Metazoa-Branchiostoma_floridae.GI.260834392:0.54079,Metazoa-Saccoglossus_kowalevskii.GI.291240642:0.57332)0.165:0.06486,(Metazoa-Stylophora_pistillata_256:0.49387,Metazoa-Strongylocentrotus_purpuratus.GI.390352150:0.43065)0.883:0.16028,(((Metazoa-Homo_sapiens.GI.118600973:0.0,human_reference.ENSG00000134597:0.0):0.40111,(Metazoa-Danio_rerio.GI.68448493:0.36246,(Metazoa-Anolis_carolinensis.GI.32…
PRPF38A_	((Metazoa-Aedes_aegypti.GI.157105718:0.11041,((((Fungi-Yarrowia_lipolytica_CLIB122.GI.50552972:0.50179,(Fungi-Malassezia.GI.164662269:0.30344,Fungi-Coprinopsis_cinerea_okayama7130.GI.299753790:0.25330)0.813:0.13545)0.983:0.16828,((Rhodophyta-Galdieria_sulphuraria.stig_58.Gs55940.1:0.40794,((Rhodophyta-Porphyridium_purpureum_contig_2025.24:0.0,candidate.ppur.Porphyridium_purpureum_contig_2025.24:0…
NCBP1___	((((Metazoa-Hydra_magnipapillata.GI.449680060:1.37858,(Metazoa-Strongylocentrotus_purpuratus.GI.390336045:0.33783,(Metazoa-Saccoglossus_kowalevskii.GI.291241577:0.20672,((Metazoa-Branchiostoma_floridae.GI.260830113:0.41356,((Metazoa-Homo_sapiens.GI.4505343:0.0,human_reference.ENSG00000136937:0.0):0.03183,Metazoa-Anolis_carolinensis.GI.327286434:0.04723)1.000:0.15314)0.876:0.04396,((Metazoa-Capite…
PPIL1___	((((Metazoa-Metaseiulus_occidentalis.GI.391330532:0.23756,Metazoa-Nematostella_vectensis.GI.156377813:0.09969)0.926:0.06436,(((((((((Metazoa-Branchiostoma_floridae.GI.260784005:0.10438,((Metazoa-Metaseiulus_occidentalis.GI.391334608:0.15038,(Metazoa-Capitella_teleta.jgiCapca1_160496:0.09494,((Metazoa-Nasonia_vitripennis.GI.270483889:0.11355,Metazoa-Daphnia_pulex.jgiDappu1_61631:0.08383)0.763:0.03…
BUD13___	(((Fungi-Coprinopsis_cinerea_okayama7130.GI.299749389:0.29671,Fungi-Schizophyllum_commune_H4-8.GI.302684749:0.29373)1.000:0.54141,(Cryptophyta-Guillardia_theta.jgiGuith1.75628:0.40312,(Cryptophyta-Geminigera_cryophila.CCMP2564.10615:0.33467,(Cryptophyta-Proteomonas_sulcata.CCMP704.5481:0.25054,Cryptophyta-Rhodomonas_lens_RHODO.14646:0.29356)0.100:0.02858)0.469:0.11265)0.998:0.28181)0.278:0.00718,…
SNRPF___	(Metazoa-Homo_sapiens.GI.4507131:0.00055,(Metazoa-Anolis_carolinensis.GI.327272686:0.01658,(Metazoa-Ciona_intestinalis.GI.198432767:0.05142,Metazoa-Takifugu_rubripes.GI.410918663:0.00054)0.930:0.03367)0.000:0.00055,((Metazoa-Branchiostoma_floridae.GI.260800049:0.00053,(Metazoa-Helobdella_robusta.jgiHelro1_157734:0.05366,(Metazoa-Ixodes_scapularis.GI.241735825:0.07705,((Metazoa-Nematostella_vecten…
DHX38___	(Glaucophyte-Gloeochaete_witrockiana.SAG46.84.MMETSP0308_46116_1:0.04583,((Viridiplantae-Klebsormidium_flaccidum.kfl00020_0480:0.08605,((Viridiplantae-Dolichomastix_tenuilepis.CCMP32743414_1:0.12434,((Viridiplantae-Picochlorum_SE3.contig_16.g17:0.11180,Viridiplantae-Ostreococcus_tauri.GI.308802864:0.08517)0.727:0.01977,Viridiplantae-Bathycoccus_prasinos.Bathy06g04330:0.07432)0.709:0.01773)0.420:0…
EIF4A3__	((Metazoa-Daphnia_pulex.jgiDappu1_300157:0.05478,(Metazoa-Lottia_gigantea.jgiLotgi1_225283:0.03701,(Metazoa-Capitella_teleta.jgiCapca1_155818:0.03359,(Metazoa-Strongylocentrotus_purpuratus.GI.390344939:0.03148,Metazoa-Saccoglossus_kowalevskii.GI.291242437:0.02597)0.944:0.02215)0.808:0.01563)0.842:0.02204)0.275:0.01201,(Metazoa-Branchiostoma_floridae.GI.260790063:0.03357,(Metazoa-Ciona_intestinali…
TXNL4A__	((Metazoa-Daphnia_pulex.jgiDappu1_308067:0.03844,(Metazoa-Stylophora_pistillata_16280:0.03029,Metazoa-Acropora_digitifera.adi_v1.16098:0.02233)0.924:0.02587)0.728:0.00531,Metazoa-Ixodes_scapularis.GI.241999810:0.03013,(Metazoa-Aedes_aegypti.GI.157113361:0.00767,((Metazoa-Saccoglossus_kowalevskii.GI.291232470:0.03723,Metazoa-Takifugu_rubripes.GI.410911062:0.00055)0.893:0.02177,((Metazoa-Homo_sapie…
SF3B4___	((Viridiplantae-Picochlorum_SE3.contig_135.g425:0.35215,Viridiplantae-Helicosporidium_sp.H632_c2332p0:0.40898)0.935:0.09887,(Viridiplantae-Oryza_sativa_Japonica_Group.GI.115482332:0.10606,Viridiplantae-Mimulus_guttatus.mgv1a008780m:0.18817)0.457:0.00783,(((((Centramoebida-Acanthamoeba_castellanii.gi470457239:0.31590,((Alveolata-Theileria_parvaain_Muguga.GI.71030596:0.61063,Dinoflagellate-Karlodin…
SNRPG___	(Centramoebida-Acanthamoeba_castellanii.gi470448830:0.25943,(Cryptophyta-Hemiselmis_andersenii.CCMP1180.24748:0.18593,(Stramenopiles-Vaucheria_litorea.CCMP2940.22099_1:0.30624,(Stramenopiles-Hyaloperonospora_arabidopsidis.HpaP802700:0.01529,Stramenopiles-Pythium_ultimum.G007824:0.00054)0.729:0.02965)0.827:0.05987)0.805:0.05209,((Haptophyta-Chrysochromulina_polylepis.CCMP1757.8673:0.04982,(((Virid…
SNRNP200	((Dinoflagellate-Heterocapsa_rotundata.SCCAP_K0483.26739_1:0.31958,Rhizaria-Chlorarachnion_reptans_CCCM449.14903:0.31908)0.909:0.03420,((((Cryptophyta-Rhodomonas_lens_RHODO.8552:0.04188,Cryptophyta-Geminigera_cryophila.CCMP2564.50817:0.15679)1.000:0.41641,(((((Rhodophyta-Porphyridium_purpureum_contig_4469.3:0.0,candidate.ppur.Porphyridium_purpureum_contig_4469.3:0.0):0.69820,(Rhodophyta-Porphyra_…
DDX46___	(((Metazoa-Danio_rerio.GI.67459931:0.05620,(Metazoa-Anolis_carolinensis.GI.327278500:0.03296,(Metazoa-Homo_sapiens.GI.41327773:0.0,human_reference.ENSG00000145833:0.0):0.02359)0.785:0.01660)1.000:0.06373,(Metazoa-Ciona_intestinalis.GI.198435916:0.16702,Metazoa-Branchiostoma_floridae.GI.260802690:0.13970)0.924:0.02629)0.983:0.03604,((Metazoa-Lottia_gigantea.jgiLotgi1_130484:0.13868,(Metazoa-Helobd…
ZMAT2___	((Cryptophyta-Proteomonas_sulcata.CCMP704.7489:0.20580,((Cryptophyta-Chroomonas_mesostigmatica.CCMP1168.16902:0.09287,Cryptophyta-Hemiselmis_andersenii.CCMP439.3339:0.08979)0.935:0.08634,(Cryptophyta-Hanusia_phi.CCMP325.12525:0.19936,(Cryptophyta-Cryptomonas_curvata.CCAP979-52.6356:0.04851,Cryptophyta-Cryptomonas_paramecium.CCAP977-2a.15897:0.06436)0.960:0.10879)0.744:0.04452)0.962:0.13581)1.000:…
CELF1___	(((Glaucophyte-Cyanoptyche-gloeocystis_SAG4.97.MMETSP1086.37286_1:0.44837,Glaucophyte-Cyanoptyche-gloeocystis_SAG4.97.MMETSP1086.19642_1:0.35119)1.000:0.43880,(((Viridiplantae-Arabidopsis_thaliana.GI.42571323:0.29109,Viridiplantae-Arabidopsis_thaliana.GI.18412143:0.14571)0.928:0.12260,(Viridiplantae-Vitis_vinifera.GI.359479768:0.09095,((Viridiplantae-Aquilegia_coerulea.Aquca_017_00284.2:0.08430,(…
CWC15___	(((((((Fungi-Phaeosphaeria_nodorum_SN15.GI.169621179:0.02082,Fungi-Pyrenophora_tritici-repentis_Pt-1C-BFP.GI.189206728:0.06863)0.989:0.12563,((Fungi-Tuber_melanosporum_Mel28.GI.296423321:0.07244,(Fungi-Ajellomyces_dermatitidis_SLH14081.GI.261190046:0.06730,(Fungi-Coccidioides_immitis_RS.GI.119192858:0.00055,(Fungi-Arthroderma.GI.315050618:0.04726,Fungi-Penicillium_chrysogenum_Wisconsin_54-1255.GI…
KIN_____	(((((Stramenopiles-Ochromonas_sp.CCMP1393.11755_1:0.93403,(Stramenopiles-Aureococcus_anophagefferens.jgiAuran1_58917:0.39670,(Stramenopiles-Extubocellulus_spinifer.CCMP396.17436_1:0.62618,((Stramenopiles-Saprolegnia_diclina_VS20.GI.669152100:0.19493,Stramenopiles-Aphanomyces_invadans.GI.673020864:0.19935)0.994:0.11701,(Stramenopiles-Albugo_laibachii.CCA18158:0.30945,(Stramenopiles-Pythium_ultimum…
CWC27___	((Metazoa-Loa_loa.GI.312086702:0.23346,(Haptophyta-Gephyrocapsa_oceanica.RCC1303.28028:0.03781,Haptophyta-Emiliania_huxleyi.EMIHUDRAFT_450103:0.03264)0.998:0.33623)0.632:0.10490,((Fungi-Phaeosphaeria_nodorum_SN15.GI.169624242:0.23574,(Fungi-Podospora_anserina_S_mat_.GI.171689238:0.05632,Fungi-Myceliophthora.GI.367035366:0.04123)0.973:0.13902)0.985:0.17746,(Fungi-Cryptococcus_neoformans_var_neofor…
U2AF1___	((((Glaucophyte-Cyanoptyche-gloeocystis_SAG4.97.MMETSP1086.4091_1:0.27715,Glaucophyte-Cyanoptyche-gloeocystis_SAG4.97.MMETSP1086.2413_1:0.16155)0.996:0.27874,(Cryptophyta-Chroomonas_mesostigmatica.CCMP1168.20045:0.51629,Glaucophyte-Gloeochaete_witrockiana.SAG46.84.MMETSP0308_14380_1:0.45689)0.189:0.04913)0.885:0.07410,(((Alveolata-Paramecium_tetraureliaain_d4-2.GI.145484545:0.80976,(Alveolata-Cli…
CWC22___	(((Viridiplantae-Mantoniella_antarctica.SL175.23785_1:0.21751,((Viridiplantae-Chlamydomonas_reinhardtii.GI.159476474:0.20905,Viridiplantae-Dunaliella_tertiolecta.CCMP1320.9288_1:0.16899)0.997:0.12477,(Viridiplantae-Pycnococcus_provasolii.RCC2336.29770_1:0.44525,(Viridiplantae-Helicosporidium_sp.H632_c3655p0:0.33682,Viridiplantae-Picochlorum_SE3.contig_16.g62:0.21086)0.857:0.08535)0.927:0.06765)0.…
LSM6____	(Metazoa-Capitella_teleta.jgiCapca1_152822:0.02910,(Metazoa-Helobdella_robusta.jgiHelro1_156575:0.01437,(Metazoa-Trichoplax_adhaerens.GI.196014390:0.07536,Metazoa-Ciona_intestinalis.GI.198429171:0.00054)0.789:0.01436)0.806:0.01424,((Metazoa-Saccoglossus_kowalevskii.GI.291225628:0.0,Metazoa-Lottia_gigantea.jgiLotgi1_164944:0.0,Metazoa-Branchiostoma_floridae.GI.260791583:0.0,Metazoa-Homo_sapiens.GI…
SLU7____	(((Stramenopiles-Thalassiothrix_antarctica.L6_D1.11412_1:0.75306,((Stramenopiles-Chattonella_subsalsa.CCMP2191.15494_1:0.19085,Stramenopiles-Ochromonas_sp.CCMP1393.4957_1:0.38996)0.947:0.12841,Stramenopiles-Vaucheria_litorea.CCMP2940.5574_1:0.28127)0.000:0.00095)0.890:0.07839,(Stramenopiles-Saprolegnia_diclina_VS20.GI.669138912:0.24822,Stramenopiles-Pythium_ultimum.G012489:0.09222)0.996:0.13516)0…
PRPF18__	(((Metazoa-Branchiostoma_floridae.GI.260809926:0.26918,((Metazoa-Homo_sapiens.GI.4506123:0.0,human_reference.ENSG00000165630:0.0):0.03132,Metazoa-Anolis_carolinensis.GI.327273457:0.01689)0.996:0.12529)0.952:0.08373,(Metazoa-Trichoplax_adhaerens.GI.196003104:0.28401,(Metazoa-Nematostella_vectensis.GI.156392351:0.14120,(Metazoa-Stylophora_pistillata_1756:0.03801,Metazoa-Acropora_digitifera.adi_v1.1…
SNRPD1__	(((Glaucophyte-Cyanophora_paradoxa38410.gene0.1:0.09581,((Rhizaria-Chlorarachnion_reptans_CCCM449.21033:0.09556,Rhizaria-Lotharella_amoebiformis_CCMP2058.12187:0.06610)0.994:0.23272,((Rhodophyta-Rhodosorus_marinus.CAMNT_0027228435:0.11686,((Rhodophyta-Calliarthron_tuberculosum.ORF_757_103:0.02744,Rhodophyta-Chondrus_crispus_T00000338001:0.20423)0.988:0.18298,(Rhodophyta-Compsopogon_coeruleus.CAMN…
SF1_____	((Fungi-Tuber_melanosporum_Mel28.GI.296416335:0.02890,((Fungi-Zymoseptoria_tritici_IPO323.GI.398397343:0.01597,Fungi-Arthroderma.GI.315055377:0.00476)0.833:0.01725,(Fungi-Ajellomyces_dermatitidis_SLH14081.GI.261201113:0.00055,(((Fungi-Magnaporthe_oryzae_70-15.GI.389623617:0.0,Fungi-Chaetomium_globosum_CBS_148.51.GI.116198359:0.0):0.00054,(Fungi-Coccidioides_immitis_RS.GI.119187441:0.00341,Fungi-G…
CDC40___	(Cyanobacteria-Cyanothece.GI.307155260:0.32978,Cyanobacteria-Leptolyngbya.GI.427414552:0.42193,((((((Cyanobacteria-Chroococcidiopsis.GI.428207876:0.43231,(Cyanobacteria-Cylindrospermum.GI.436670175:0.33210,(Cyanobacteria-Gloeobacter.GI.37521534:0.45167,(Cyanobacteria-Chamaesiphon.GI.434387970:0.28446,Cyanobacteria-Cyanobacterium.GI.428771446:0.33151)0.977:0.17212)0.515:0.05313)0.655:0.03772)0.738…
USP39___	(((((Viridiplantae-Klebsormidium_flaccidum.kfl00379_0100:0.12677,((((Viridiplantae-Oryza_sativa_Japonica_Group.GI.115479091:0.08432,(Viridiplantae-Aquilegia_coerulea.Aquca_007_00611.1:0.28967,Viridiplantae-Aquilegia_coerulea.Aquca_044_00095.1:0.01481)0.897:0.03605)0.691:0.01653,Viridiplantae-Arabidopsis_thaliana.GI.145333717:0.10949)0.913:0.02016,Viridiplantae-Physcomitrella_patens_patens.GI.1680…
SF3B5___	((Metazoa-Capitella_teleta.jgiCapca1_178019:0.08500,(Metazoa-Branchiostoma_floridae.GI.260784943:0.11518,Metazoa-Schistosoma_mansoni.GI.256075266:0.10884)0.564:0.02050)0.834:0.00054,((Metazoa-Takifugu_rubripes.GI.410900692:0.04891,((Metazoa-Homo_sapiens.GI.13775200:0.0,human_reference.ENSG00000169976:0.0):0.01093,Metazoa-Anolis_carolinensis.GI.327261909:0.01314)0.842:0.02656)0.935:0.06772,Metazoa…
HNRNPA3_	(((Rhodophyta-Galdieria_sulphuraria.stig_5.Gs08930.1:0.24552,Rhodophyta-Galdieria_sulphuraria.stig_20.Gs27460.1:0.09128)0.984:0.14713,(((Rhodophyta-Porphyridium_purpureum_contig_2040.6:0.0,candidate.ppur.Porphyridium_purpureum_contig_2040.6:0.0):0.16973,candidate.ppur.CAMNT_0027153121.1491:0.12168)0.916:0.11028,(Rhodophyta-Erythrolobus_madagascarensis.CAMNT_0028543885:0.23125,Rhodophyta-Timspurck…
LSM3____	(Metazoa-Saccoglossus_kowalevskii.GI.291239206:0.00055,(Metazoa-Branchiostoma_floridae.GI.260822318:0.01187,(Metazoa-Takifugu_rubripes.GI.410930335:0.01215,(Metazoa-Homo_sapiens.GI.7657315:0.0,human_reference.ENSG00000170860:0.0,Metazoa-Anolis_carolinensis.GI.327265982:0.0):0.01172)0.792:0.01196)0.778:0.01185,(Metazoa-Lottia_gigantea.jgiLotgi1_207726:0.03516,((((Metazoa-Metaseiulus_occidentalis.G…
PLRG1___	((((Rhodophyta-Calliarthron_tuberculosum.ORF_25399_18:0.25182,Rhodophyta-Chondrus_crispus_T00000378001:0.09393)0.975:0.07328,(((Rhodophyta-Pyropia_yezoensis.ctg11768_g2801:0.05053,Rhodophyta-Porphyra_umbilicalis.esisotig06222:0.10240)1.000:0.21281,(((Rhodophyta-Timspurckia_oligopyrenoides.MMETSP1172.44166_1:0.20988,(Rhodophyta-Erythrolobus_madagascarensis.CAMNT_0028550751:0.06717,Rhodophyta-Eryth…
PPP1CA__	((Alveolata-Paramecium_tetraureliaain_d4-2.GI.145532146:0.14800,Alveolata-Fabrea_salina.2562_1:0.05837)0.790:0.01953,(Stramenopiles-Albugo_laibachii.CCA19201:0.03900,(((Stramenopiles-Saprolegnia_diclina_VS20.GI.669150800:0.03013,Stramenopiles-Pythium_ultimum.G007460:0.01059)0.880:0.01182,Stramenopiles-Phytophthora_infestans_T30-4.GI.301115380:0.00054)0.418:0.01322,Stramenopiles-Hyaloperonospora_a…
PRPF8___	(Metazoa-Danio_rerio.GI.169646741:0.00483,(Metazoa-Homo_sapiens.GI.91208426:0.0,human_reference.ENSG00000174231:0.0):0.00487,((Metazoa-Daphnia_pulex.jgiDappu1_300360:0.02351,Metazoa-Metaseiulus_occidentalis.GI.391326502:0.04887)0.979:0.00981,(((Metazoa-Strongylocentrotus_purpuratus.GI.390356588:0.23358,(Metazoa-Branchiostoma_floridae.GI.260791273:0.00091,Metazoa-Branchiostoma_floridae.GI.26079127…
DDX23___	((Metazoa-Lottia_gigantea.jgiLotgi1_223447:0.14332,(Metazoa-Hydra_magnipapillata.GI.449663558:0.09929,(Metazoa-Nematostella_vectensis.GI.156391217:0.07293,(Metazoa-Stylophora_pistillata_9067:0.04649,Metazoa-Acropora_digitifera.adi_v1.18017:0.06121)0.958:0.05495)0.960:0.03709)0.633:0.02749)0.835:0.01832,(Metazoa-Metaseiulus_occidentalis.GI.391342798:0.11512,(Metazoa-Acyrthosiphon_pisum.GI.19364115…
SART1___	((((((Rhodophyta-Calliarthron_tuberculosum.ORF_16931_36:0.76086,Rhodophyta-Chondrus_crispus_T00000419001:0.79536)1.000:0.42296,(Rhodophyta-Rhodosorus_marinus.MMETSP0315.44838_1:0.55945,Rhodophyta-Compsopogon_coeruleus.MMETSP0312_9752_1:0.81049)0.879:0.13869)0.903:0.11192,((Rhodophyta-Porphyridium_purpureum_contig_2085.13:0.0,candidate.ppur.Porphyridium_purpureum_contig_2085.13:0.0):1.49773,(Rhodo…
SNRPE___	((((Metazoa-Mnemiopsis_leidyi.ML02252a:0.14137,Metazoa-Strongylocentrotus_purpuratus.GI.336455074:0.02509)0.835:0.04188,(Metazoa-Nematostella_vectensis.GI.156378619:0.05158,(Metazoa-Saccoglossus_kowalevskii.GI.291235504:0.06396,(Metazoa-Daphnia_pulex.jgiDappu1_195506:0.14544,Metazoa-Nasonia_vitripennis.GI.156554389:0.04821)0.293:0.04692)0.723:0.02245)0.785:0.01614)0.818:0.00054,Metazoa-Branchiost…
NAA38___	(Metazoa-Mnemiopsis_leidyi.ML11646a:0.21130,((Viridiplantae-Aquilegia_coerulea.Aquca_009_00572.2:0.00054,(Viridiplantae-Mimulus_guttatus.mgv1a011695m:0.01508,((Viridiplantae-Glycine_max.Glyma02g45830.1:0.0,Viridiplantae-Vitis_vinifera.GI.225463717:0.0):0.01499,(Viridiplantae-Arabidopsis_thaliana.GI.79325195:0.01499,Viridiplantae-Arabidopsis_thaliana.GI.79329893:0.00054)0.142:0.01499)0.000:0.00054…
DDX41___	((((Metazoa-Amphimedon_queenslandica.GI.340372344:0.12114,((Metazoa-Nematostella_vectensis.GI.156406955:0.06513,(Metazoa-Stylophora_pistillata_3399:0.02491,Metazoa-Acropora_digitifera.adi_v1.20712:0.00995)0.823:0.01267)0.851:0.01211,((Metazoa-Strongylocentrotus_purpuratus.GI.390351458:0.05552,(Metazoa-Takifugu_rubripes.GI.410914046:0.02448,(Metazoa-Anolis_carolinensis.GI.327265659:0.00053,(Metazo…
SF3A3___	((Metazoa-Takifugu_rubripes.GI.410911272:0.04463,((Metazoa-Homo_sapiens.GI.5803167:0.0,human_reference.ENSG00000183431:0.0):0.01743,Metazoa-Anolis_carolinensis.GI.327284435:0.02026)0.990:0.04446)1.000:0.09338,(Metazoa-Strongylocentrotus_purpuratus.GI.115843639:0.15727,Metazoa-Saccoglossus_kowalevskii.GI.291222528:0.10880)0.975:0.06145,((Metazoa-Branchiostoma_floridae.GI.260791538:0.10089,(Metazoa…
SF3B3___	((Metazoa-Ciona_intestinalis.GI.198420618:0.15267,(Metazoa-Daphnia_pulex.jgiDappu1_303178:0.14599,Metazoa-Pediculus_humanus_corporis.GI.242018509:0.11195)0.904:0.03048)0.974:0.02322,((Metazoa-Branchiostoma_floridae.GI.260819268:0.07841,((Metazoa-Takifugu_rubripes.GI.410930842:0.03847,Metazoa-Danio_rerio.GI.326676028:0.01908)0.970:0.02737,((Metazoa-Homo_sapiens.GI.54112121:0.0,human_reference.ENSG…
PRPF40A_	(((((Viridiplantae-Klebsormidium_flaccidum.kfl00663_0010:0.34259,((((((Viridiplantae-Aquilegia_coerulea.Aquca_006_00043.1:0.13352,(Viridiplantae-Aquilegia_coerulea.Aquca_009_00269.1:0.17784,Viridiplantae-Glycine_max.Glyma20g27241.1:0.18434)0.879:0.03240)0.666:0.01635,(Viridiplantae-Vitis_vinifera.GI.359492532:0.05518,Viridiplantae-Mimulus_guttatus.mgv1a000784m:0.20449)0.943:0.03607)0.066:0.02023,…
DDX42___	((Metazoa-Lottia_gigantea.jgiLotgi1_141957:0.18731,(Metazoa-Schistosoma_mansoni.GI.256052028:0.31979,(Metazoa-Helobdella_robusta.jgiHelro1_132273:0.15428,Metazoa-Capitella_teleta.jgiCapca1_155002:0.12736)0.400:0.02215)0.223:0.01580)0.759:0.02797,((Mycetozoa-Dictyostelium_discoideum_AX4.GI.66805957:0.33243,((((((Viridiplantae-Selaginella_moellendorffii.GI.302815317:0.15626,(Viridiplantae-Aquilegia…
UBL5____	((Viridiplantae-Pyramimonas_parkeae.CCMP726.128283_1:0.07457,(((((Alveolata-Perkinsus.GI.294953925:0.15026,Rhodophyta-Galdieria_sulphuraria.stig_32.Gs37930.1:0.04753)0.691:0.01176,((Haptophyta-Isochrysis_galbana.CCMP1323.61114:0.01353,((Haptophyta-Phaeocystis_antarctica.Caron_Lab.14201:0.0,Haptophyta-Phaeocystis_antarctica.CCMP1374.23431:0.0):0.00054,(Haptophyta-Gephyrocapsa_oceanica.RCC1303.1183…
GNB2L1__	((Rhodophyta-Galdieria_sulphuraria.stig_57.Gs55280.1:0.20540,((Rhodophyta-Pyropia_yezoensis.ctg7988_g1871:0.00794,Rhodophyta-Porphyra_umbilicalis.esisotig05258:0.01188)0.995:0.05542,(((Rhodophyta-Erythrolobus_madagascarensis.MMETSP1354.222_1:0.08645,(candidate.ppur.CAMNT_0027149587_56_1024_F:0.06818,(Rhodophyta-Porphyridium_purpureum_contig_2334.1:0.0,candidate.ppur.Porphyridium_purpureum_contig_…
DDX3X___	(Metazoa-Ciona_intestinalis.GI.198424291:0.18815,(Metazoa-Branchiostoma_floridae.GI.260796379:0.10298,Metazoa-Saccoglossus_kowalevskii.GI.291240646:0.07790)0.193:0.02168,(((Metazoa-Mnemiopsis_leidyi.ML00995a:0.16758,(((Haptophyta-Phaeocystis_cordata.RCC1383.34435:0.14142,Viridiplantae-Coccomyxa_subellipsoidea_8387.Genemark1.3786_g:0.13452)0.986:0.08391,((((((Glaucophyte-Gloeochaete_witrockiana.SA…
LSM2____	((Metazoa-Saccoglossus_kowalevskii.GI.291230978:0.00053,(Metazoa-Lottia_gigantea.jgiLotgi1_222366:0.00053,Metazoa-Capitella_teleta.jgiCapca1_111414:0.02343)0.912:0.03412)0.795:0.01124,Metazoa-Takifugu_rubripes.GI.410920908:0.01134,(((Metazoa-Ciona_intestinalis.GI.198426293:0.02308,((Metazoa-Daphnia_pulex.jgiDappu1_209723:0.03592,((Metazoa-Mnemiopsis_leidyi.ML28252a:0.09318,(Mycetozoa-Dictyosteliu…
DHX16___	((((Rhodophyta-Galdieria_sulphuraria.stig_27.Gs34140.1:0.23302,(Rhodophyta-Compsopogon_coeruleus.MMETSP0312_4315_1:0.22188,(Rhodophyta-Calliarthron_tuberculosum.ORF_35809_24:0.19618,Rhodophyta-Pyropia_haitanensis.gi570640821:0.39056)0.920:0.10238)0.996:0.10489)0.998:0.09162,((Alveolata-Chromera_velia.Cvel22562:0.65284,((((Rhodophyta-Galdieria_sulphuraria.stig_15.Gs22090.1:0.33092,(Rhodophyta-Rhod…
DDX39B__	((((Metazoa-Strongylocentrotus_purpuratus.GI.115688648:0.02957,Metazoa-Saccoglossus_kowalevskii.GI.291237406:0.05295)0.928:0.01631,((Metazoa-Homo_sapiens.GI.4758112:0.0,human_reference.ENSG00000235439:0.0):0.00055,(Metazoa-Anolis_carolinensis.GI.327266482:0.00301,Metazoa-Danio_rerio.GI.41055604:0.01520)0.289:0.00301)0.989:0.02223)0.713:0.00386,(Metazoa-Ciona_intestinalis.GI.459172457:0.05107,((Me…
PPIL3___	(((Stramenopiles-Ditylum_brightwellii.GSO104.140994_1:0.13027,Stramenopiles-Nitzschia_punctata.CCMP561.99706_1:0.09073)0.874:0.05563,(Rhodophyta-Rhodosorus_marinus.MMETSP0011_2.4077_1:0.18479,(Rhodophyta-Compsopogon_coeruleus.MMETSP0312_30544_1:0.22905,Viridiplantae-Bathycoccus_prasinos.Bathy15g01440:0.16975)0.302:0.03835)0.867:0.04956)0.841:0.03171,(((Rhizaria-Chlorarachnion_reptans_CCCM449.1098…
ISY1____	(((Haptophyta-Phaeocystis_Sp.CCMP2710.2665:0.16588,(Haptophyta-Chrysochromulina_brevifilum.UTEX_LB_985.46349:0.19808,((Haptophyta-Calcidiscus_leptoporus.RCC1130.8327:0.05626,(Haptophyta-Pleurochrysis_carterae.CCMP645.5389:0.08601,Haptophyta-Coccolithus_pelagicus.braarudi_PLY182g.26294:0.05289)0.151:0.01656)0.695:0.01797,(Haptophyta-Scyphosphaera_apsteinii.RCC1455.98631:0.10750,Haptophyta-Isochrys…
NHP2L1__	(Metazoa-Mnemiopsis_leidyi.ML04466a:0.16591,((((candidate.ppur.CAMNT_0027153773_117_503_R:0.03990,(Rhodophyta-Timspurckia_oligopyrenoides.CAMNT_0024647075:0.00942,(Rhodophyta-Porphyridium_purpureum_contig_437.8:0.01894,(Rhodophyta-Erythrolobus_australicus.CAMNT_0028529491:0.00931,Rhodophyta-Erythrolobus_madagascarensis.MMETSP1354.10481_1:0.00936)0.000:0.00055)0.818:0.00933)0.885:0.00054)0.944:0.0…
SF3B14__	(Rhodophyta-Rhodosorus_marinus.MMETSP0011_2.6198_1:0.31667,(candidate.ppur.CAMNT_0027152693.316:0.34480,(Rhodophyta-Erythrolobus_australicus.MMETSP1353.1592_1:0.19457,Rhodophyta-Timspurckia_oligopyrenoides.MMETSP1172.3754_1:0.22933)0.952:0.17039)0.600:0.07166,(((Rhodophyta-Galdieria_sulphuraria.stig_18.Gs25050.1:0.19113,Rhodophyta-Chondrus_crispus_T00000040001:0.59881)0.865:0.11461,(Rhodophyta-Co…
THOC4___	((((Fungi-Puccinia_graminis_f_sp_tritici_CRL_75-36-700-.GI.403160007:0.92170,((((((((Cryptophyta-Chroomonas_mesostigmatica.CCMP1168.2503:0.02823,Cryptophyta-Hemiselmis_andersenii.CCMP1180.11109:0.18269)0.991:0.28446,(Viridiplantae-Stichococcus_sp.RCC1054.18083_1:0.09607,(Viridiplantae-Picochlorum_SE3.contig_54.g72:0.06707,Viridiplantae-Helicosporidium_sp.H632_c2480p0:0.07043)0.897:0.12510)0.899:0…
#Bangiacea
SRSF9___	((((((Rhodophyta-Galdieria_sulphuraria.stig_45.Gs47930.1:0.0,Rhodophyta-Galdieria_sulphuraria.stig_45.Gs47930:0.0):0.42412,((Rhodophyta-Porphyridium_purpureum_contig_2500.1:0.30282,(Rhodophyta-Timspurckia_oligopyrenoides.MMETSP1172.1935_1:0.22330,(Rhodophyta-Erythrolobus_australicus.MMETSP1353.13492_1:0.17810,(Rhodophyta-Erythrolobus_madagascarensis.MMETSP1354.2358_1:0.03511,Rhodophyta-Erythrolob…
C19orf29	(((Cryptophyta-Rhodomonas_abbreviata.CaronLabIsolate.9582:0.14517,(Cryptophyta-Geminigera_cryophila.CCMP2564.17865:0.20403,Cryptophyta-Guillardia_theta.jgiGuith1.100828:0.16637)0.085:0.03318)0.935:0.04761,((Cryptophyta-Chroomonas_mesostigmatica.CCMP1168.19277:0.08374,(Cryptophyta-Hemiselmis_andersenii.CCMP1180.6511:0.12693,Cryptophyta-Hemiselmis_viresens.PCC157.37597:0.09787)0.984:0.10352)0.989:0…
LUC7L___	((Metazoa-Schistosoma_mansoni.GI.256076666:0.39458,(Metazoa-Amphimedon_queenslandica.GI.340377705:0.57705,(Metazoa-Ciona_intestinalis.GI.198420054:0.27034,Metazoa-Strongylocentrotus_purpuratus.GI.390366837:0.23064)0.050:0.06244)0.760:0.13368)0.917:0.13172,(Rhizaria-Ammonia_sp.MMETSP1384.73992:0.52593,((Cryptophyta-Geminigera_sp_CaronLabIsolate.15726:0.01391,Cryptophyta-Geminigera_sp_CaronLabIsola…
U2AF2___	((Alveolata-Vitrella_brassicaformis.Vbra15575:0.94018,((Rhizaria-Lotharella_globosa_CCCM811.5665:0.10069,(Rhizaria-Bigelowiella_natans_88034_estExt_fgenesh1_pg.C_270112:0.23668,Rhizaria-Chlorarachnion_reptans_CCCM449.11537:0.19365)0.402:0.05256)1.000:0.41184,(Rhizaria-Reticulomyxa_filosa.gi_569392293:0.51260,(Rhizaria-Ammonia_sp.MMETSP1384.214203:0.16154,(Rhizaria-Elphidium_margaritaceum.MMETSP13…
DHX8____	(((Rhodophyta-Pyropia_yezoensis.ctg1079_g129:0.0,candidate.pyez.Pyropia_yezoensis.ctg1079_g129:0.0):0.01341,Rhodophyta-Porphyra_umbilicalis.esisotig04511:0.00963)1.000:0.16238,(Rhodophyta-Porphyridium_purpureum_contig_618.2:0.14764,(Rhodophyta-Timspurckia_oligopyrenoides.CAMNT_0024648533:0.05366,Rhodophyta-Erythrolobus_madagascarensis.MMETSP1354.4019_1:0.07188)0.957:0.03266)0.883:0.03239,((Rhodop…
PABPC1__	((((Metazoa-Tribolium_castaneum.GI.91094515:0.32905,(Metazoa-Loa_loa.GI.312067233:0.29837,((((Metazoa-Metaseiulus_occidentalis.GI.391332716:0.18502,Metazoa-Ixodes_scapularis.GI.241831489:0.07103)0.970:0.03999,((Metazoa-Lottia_gigantea.jgiLotgi1_137449:0.15523,(Metazoa-Capitella_teleta.jgiCapca1_164502:0.07578,Metazoa-Helobdella_robusta.jgiHelro1_185682:0.21132)0.964:0.04709)0.183:0.00991,(Metazoa…
FAM50A__	(((Haptophyta-Pavlova_sp.CCMP459.2439:0.10029,Haptophyta-Pavlova_gyrans.CCMP608.51301:0.06222)1.000:0.32059,(Haptophyta-Pleurochrysis_carterae.CCMP645.5826:0.16269,(Haptophyta-Chrysochromulina_polylepis.CCMP1757.7042:0.22418,Haptophyta-Chrysochromulina_ericina.CCMP281.32154:0.16319)0.399:0.04498)0.992:0.19898)0.975:0.17091,(Viridiplantae-Dunaliella_tertiolecta.CCMP1320.26946_1:0.30230,(Viridiplan…
SEC31B__	(((Fungi-Ustilago.GI.71023329:0.20296,Fungi-Coprinopsis_cinerea_okayama7130.GI.299740354:0.28721)0.982:0.14738,(Fungi-Neurospora_crassa_OR74A.GI.85110541:0.37486,(Fungi-Kluyveromyces_lactis_NRRL_Y-1140.GI.50310589:0.15513,(Fungi-Ashbya.GI.302307503:0.22724,Fungi-Zygosaccharomyces.GI.254583762:0.16162)0.409:0.07010)1.000:0.57504)0.994:0.19706)1.000:0.25043,Mycetozoa-Dictyostelium_discoideum_AX4.GI…
RBM22___	(Metazoa-Metaseiulus_occidentalis.GI.391327440:0.23047,(Metazoa-Nematostella_vectensis.GI.156357140:0.11251,(Metazoa-Hydra_magnipapillata.GI.221128187:0.17284,(Metazoa-Capsaspora_owczarzaki.GI.765549718:0.30863,(Metazoa-Caenorhabditis_remanei.GI.308452652:0.33256,(((((Viridiplantae-Chlorella_variabilis_3994.estExt_Genewise1Plus.C_20426:0.34483,((Viridiplantae-Klebsormidium_flaccidum.kfl00012_0170…
SRRT____	((((((Rhizaria-Chlorarachnion_reptans_CCCM449.9883:0.40720,(Rhizaria-Gymnochlora_sp_CCMP2014.7445:0.56546,(Rhizaria-Norrisiella_sphaerica_BC52.5956:0.28341,Rhizaria-Bigelowiella_natans_141334_aug1.62_g16042:0.41852)0.973:0.18460)0.813:0.15611)1.000:0.61964,((Alveolata-Protocruzia_adherens.Boccale.10555_1:0.61004,(Alveolata-Fabrea_salina.1684_1:0.17520,(Alveolata-Blepharisma_japonicum.R1072.5166_1…
SF3B2___	((((Stramenopiles-Phytophthora_sojae.jgiPhyso1_1.143586:0.02311,Stramenopiles-Phytophthora_infestans_T30-4.GI.301111880:0.04987)0.976:0.05758,(Stramenopiles-Pythium_ultimum.G010579:0.07424,Stramenopiles-Albugo_laibachii.CCA26273:0.18445)0.317:0.01973)1.000:0.16169,(Stramenopiles-Chattonella_subsalsa.CCMP2191.237_1:0.12943,(Stramenopiles-Ectocarpus_siliculosus.GI.298707650:0.21389,Stramenopiles-Va…
HNRNPC__	((Stramenopiles-Aplanochytrium_stocchinoi.GSBS06.82542_1:0.51314,Stramenopiles-Aurantiochytrium_limacinum.jgiAurli1_45137:0.81289)0.990:0.42613,(((((Rhodophyta-Compsopogon_coeruleus.MMETSP0312_17221_1:0.51939,(Rhodophyta-Rhodosorus_marinus.MMETSP0315.43352_1:0.05062,Rhodophyta-Rhodosorus_marinus.MMETSP0011_2.8145_1:0.04195)1.000:0.57165)0.745:0.05811,((Rhodophyta-Calliarthron_tuberculosum.ORF_136…
SRPK1___	((Rhizaria-Bigelowiella_natans_20820_gw1.1.95.1:0.40956,(Dinoflagellate-Noctiluca_scintillan.63615_1:0.12163,Dinoflagellate-Karenia-brevis_SP1.163775:0.03645)1.000:0.28729)0.684:0.02724,(((((Rhodophyta-Compsopogon_coeruleus.MMETSP0312_6531_1:0.22159,((Rhodophyta-Porphyridium_purpureum_contig_2102.3:0.11126,(Rhodophyta-Timspurckia_oligopyrenoides.MMETSP1172.25668_1:0.10071,((Rhodophyta-Erythrolobu…
CDC5L___	((Metazoa-Capitella_teleta.jgiCapca1_178572:0.01144,Metazoa-Lottia_gigantea.jgiLotgi1_190497:0.01149)0.772:0.01145,Metazoa-Danio_rerio.GI.210147517:0.01129,(((((Metazoa-Pediculus_humanus_corporis.GI.242018620:0.00055,((((((Glaucophyte-Gloeochaete_witrockiana.SAG46.84.MMETSP0308_5145_1:0.00055,(Alveolata-Fabrea_salina.12193_1:0.13979,Haptophyta-Chrysoculter_rhomboideus.RCC1486.36539:0.05431)0.748:…
HNRNPM__	(((((((((Rhodophyta-Pyropia_haitanensis.gi570640074:0.21162,(Rhodophyta-Porphyra_umbilicalis.esContig535:0.0,candidate.pyez.Porphyra_umbilicalis.esContig535:0.0):0.18572)0.881:0.14316,((Rhodophyta-Porphyra_umbilicalis.esContig3769:0.10581,((Rhodophyta-Cyanidioschyzon_merolae.CMT466C:0.39696,(Glaucophyte-Cyanoptyche-gloeocystis_SAG4.97.MMETSP1086.14834_1:0.46752,((((Chloroflexi-Ktedonobacter.GI.29…
SF3A1___	(((Fungi-Schizosaccharomyces_pombe_972h-.GI.19112201:0.0,Fungi-Vanderwaltozyma.GI.156841217:0.0,Fungi-Tuber_melanosporum_Mel28.GI.296420280:0.0,Fungi-Talaromyces.GI.242769894:0.0,Fungi-Phaeosphaeria_nodorum_SN15.GI.169607224:0.0,Fungi-Gibberella_zeae_PH-1.GI.46128781:0.0,Fungi-Ajellomyces_dermatitidis_SLH14081.GI.261205776:0.0):0.00054,((Glaucophyte-Gloeochaete_witrockiana.SAG46.84.MMETSP0308_183…
SNRPD3__	((Metazoa-Ciona_intestinalis.GI.198436795:0.16523,Metazoa-Lottia_gigantea.jgiLotgi1_228426:0.00054)0.751:0.01030,(Metazoa-Daphnia_pulex.jgiDappu1_63450:0.05051,(Metazoa-Danio_rerio.GI.41054297:0.01297,(Metazoa-Homo_sapiens.GI.4759160:0.0,human_reference.ENSG00000100028:0.0):0.00055)0.795:0.01733)0.801:0.02012,(Metazoa-Saccoglossus_kowalevskii.GI.291235317:0.05438,((Metazoa-Branchiostoma_floridae.…
PHF5A___	(Metazoa-Helobdella_robusta.jgiHelro1_186106:0.02433,((Metazoa-Takifugu_rubripes.GI.410895839:0.0,Metazoa-Metaseiulus_occidentalis.GI.391327336:0.0,Metazoa-Homo_sapiens.GI.14249398:0.0,Metazoa-Anolis_carolinensis.GI.327272540:0.0,human_reference.ENSG00000100410:0.0):0.01195,((Metazoa-Trichoplax_adhaerens.GI.196013456:0.01187,(Metazoa-Amphimedon_queenslandica.GI.340373915:0.01201,Metazoa-Nematoste…
PRMT5___	((((Rhodophyta-Rhodosorus_marinus.Contig161:0.31497,(Rhodophyta-Calliarthron_tuberculosum.ORF_2620_23:0.16545,Rhodophyta-Chondrus_crispus_T00000212001:0.19534)0.931:0.09850)0.803:0.05166,((Rhodophyta-Erythrolobus_madagascarensis.CAMNT_0028559555:0.24868,Rhodophyta-Timspurckia_oligopyrenoides.CAMNT_0024650015:0.30179)0.944:0.13736,(Rhodophyta-Compsopogon_coeruleus.MMETSP0312_30651_1:0.22636,(Rhodo…
CRNKL1__	((((Metazoa-Homo_sapiens.GI.124256489:0.0,human_reference.ENSG00000101343:0.0):0.03535,Metazoa-Anolis_carolinensis.GI.327270580:0.02057)0.995:0.03688,(Metazoa-Takifugu_rubripes.GI.410916001:0.06197,Metazoa-Danio_rerio.GI.41055634:0.03221)0.965:0.02423)0.998:0.06594,((Metazoa-Capitella_teleta.jgiCapca1_207252:0.13794,Metazoa-Lottia_gigantea.jgiLotgi1_210722:0.12413)0.933:0.03951,((Metazoa-Daphnia_…
NKAP____	(((Glaucophyte-Cyanophora_paradoxa26080.gene0.15:0.20548,Glaucophyte-Gloeochaete_witrockiana.SAG46.84.MMETSP0308_182012_1:0.11700)0.951:0.09370,((((Viridiplantae-Pyramimonas_parkeae.CCMP726.14070_1:0.10008,(Viridiplantae-Pterosperma_sp.CCMP1384.12684_1:0.07013,(Viridiplantae-Chlorella_variabilis_3236.estExt_Genewise1.C_180213:0.16753,Viridiplantae-Dunaliella_tertiolecta.CCMP1320.9106_1:0.13490)0.…
SNRNP70_	((Viridiplantae-Klebsormidium_flaccidum.kfl00560_0020:0.20724,((Viridiplantae-Arabidopsis_thaliana.GI.15229825:0.13634,((Viridiplantae-Aquilegia_coerulea.Aquca_007_00186.1:0.14437,Viridiplantae-Vitis_vinifera.GI.225430786:0.01564)0.778:0.02451,Viridiplantae-Oryza_sativa_Japonica_Group.GI.115480914:0.07129)0.785:0.02489)0.734:0.01933,Viridiplantae-Glycine_max.Glyma11g07200.1:0.07123)0.887:0.07504)…
SF3A2___	(Metazoa-Saccoglossus_kowalevskii.GI.291222755:0.04343,(Metazoa-Strongylocentrotus_purpuratus.GI.115764755:0.08829,Metazoa-Lottia_gigantea.jgiLotgi1_131897:0.03216)0.210:0.01008,((Metazoa-Capitella_teleta.jgiCapca1_168698:0.03316,(Metazoa-Daphnia_pulex.jgiDappu1_188572:0.05637,Metazoa-Pediculus_humanus_corporis.GI.242022601:0.03233)0.776:0.01603)0.774:0.01402,((((Metazoa-Homo_sapiens.GI.21361376:…
PRPF31__	((Haptophyta-Exanthemachrysis_gayraliae.RCC1523.2783:0.26969,(Haptophyta-Chrysochromulina_ericina.CCMP281.33316:0.15432,(Haptophyta-Scyphosphaera_apsteinii.RCC1455.675:0.04055,Haptophyta-Emiliania_huxleyi.EMIHUDRAFT_75659:0.05209)0.970:0.11411)0.980:0.09089)0.985:0.08265,(Viridiplantae-Stichococcus_sp.RCC1054.12649_1:0.21391,(Metazoa-Acropora_digitifera.adi_v1.09946:0.27514,Metazoa-Trichoplax_adh…
DDX5____	(((Metazoa-Branchiostoma_floridae.GI.260809351:0.09345,((((Metazoa-Homo_sapiens.GI.148613856:0.00742,Metazoa-Anolis_carolinensis.GI.327284970:0.00186)0.885:0.02057,(Metazoa-Takifugu_rubripes.GI.410901955:0.02082,Metazoa-Danio_rerio.GI.189520693:0.02299)0.910:0.02579)0.974:0.05452,(Metazoa-Takifugu_rubripes.GI.410926900:0.02832,(Metazoa-Takifugu_rubripes.GI.410901857:0.03790,((Metazoa-Homo_sapiens…
EFTUD2__	((((Heterolobosea-Naegleria_gruberi.jgiNaegr1.32369:0.39642,(Rhizaria-Ammonia_sp.MMETSP1384.11221:0.13062,Rhizaria-Elphidium_margaritaceum.MMETSP1385.7012:0.15172)1.000:0.32361)0.963:0.07972,((Stramenopiles-Amphora_coffeaeformis.CCMP127.67542_1:0.41785,((((Cryptophyta-Geminigera_cryophila.CCMP2564.14741:0.08499,(Cryptophyta-Cryptomonas_paramecium.CCAP977-2a.9064:0.07331,((Cryptophyta-Chroomonas_m…
DHX15___	((Alveolata-Chromera_velia.Cvel22562:0.21896,(((((Centramoebida-Acanthamoeba_castellanii.gi470505932:0.09259,(Glaucophyte-Gloeochaete_witrockiana.SAG46.84.MMETSP0308_46116_1:0.03374,Glaucophyte-Cyanophora_paradoxa10267.gene0.0:0.09267)0.953:0.02746)0.254:0.00786,((Haptophyta-Chrysochromulina_brevifilum.UTEX_LB_985.69787:0.05421,(Haptophyta-Isochrysis_galbana.CCMP1323.7771:0.01057,Haptophyta-Emili…
HSPA8___	((Metazoa-Daphnia_pulex.jgiDappu1_256736:0.07924,Metazoa-Ixodes_scapularis.GI.241153675:0.06686)0.757:0.01623,(Metazoa-Anolis_carolinensis.GI.327258984:0.10732,((Metazoa-Homo_sapiens.GI.5729877:0.0,human_reference.ENSG00000109971:0.0):0.04112,Metazoa-Anolis_carolinensis.GI.327276238:0.04086)0.679:0.01557)0.889:0.01353,((Metazoa-Danio_rerio.GI.18858871:0.11291,(Metazoa-Brugia_malayi.GI.170590876:0…
QKI_____	((Metazoa-Daphnia_pulex.jgiDappu1_64017:0.08193,(Metazoa-Tribolium_castaneum.GI.282392017:0.03192,Metazoa-Pediculus_humanus_corporis.GI.242022033:0.07151)0.926:0.03309)0.485:0.01467,((Metazoa-Lottia_gigantea.jgiLotgi1_221190:0.12800,((((Metazoa-Saccoglossus_kowalevskii.GI.291224878:0.25086,Metazoa-Strongylocentrotus_purpuratus.GI.390352420:0.21925)0.397:0.00439,(Metazoa-Anolis_carolinensis.GI.327…
NCBP2___	(((Stramenopiles-Saprolegnia_diclina_VS20.GI.669148582:0.24866,Haptophyta-Isochrysis_galbana.CCMP1323.85823:0.07179)0.779:0.03229,Metazoa-Branchiostoma_floridae.GI.260815191:0.10460)0.858:0.05097,(((Cryptophyta-Guillardia_theta.jgiGuith1.84932:0.33596,(Fungi-Schizosaccharomyces_pombe_972h-.GI.19114289:0.20637,(Fungi-Coccidioides_immitis_RS.GI.119189891:0.10228,(Fungi-Cryptococcus_neoformans_var_n…
SF3B1___	((((((Glaucophyte-Cyanoptyche-gloeocystis_SAG4.97.MMETSP1086.25805_1:0.02784,(Glaucophyte-Cyanophora_paradoxa37098.gene0.3:0.06167,Glaucophyte-Gloeochaete_witrockiana.SAG46.84.MMETSP0308_19642_1:0.03086)0.273:0.00833)0.974:0.02048,(((Viridiplantae-Pterosperma_sp.CCMP1384.37282_1:0.06848,Viridiplantae-Pyramimonas_parkeae.CCMP726.130490_1:0.02945)0.999:0.03628,(Viridiplantae-Klebsormidium_flaccidum…
SRSF7___	((Rhizaria-Lotharella_globosa_CCCM811.87227:1.40059,Haptophyta-Calcidiscus_leptoporus.RCC1130.12511:0.69251)0.085:0.18279,(((Stramenopiles-Saprolegnia_diclina_VS20.GI.669139750:0.60752,Stramenopiles-Aphanomyces_invadans.GI.673027904:0.57643)1.000:0.51543,(Stramenopiles-Pythium_ultimum.G004619:0.63738,(Stramenopiles-Hyaloperonospora_arabidopsidis.HpaP813827:0.39701,(Stramenopiles-Phytophthora_soja…
RBBP6___	(((Glaucophyte-Gloeochaete_witrockiana.SAG46.84.MMETSP0308_88551_1:0.00816,Glaucophyte-Gloeochaete_witrockiana.SAG46.84.MMETSP0308_24109_1:0.19223)1.000:0.34199,(Centramoebida-Acanthamoeba_castellanii.gi470419832:0.48489,Centramoebida-Acanthamoeba_castellanii.gi470524144:0.32464)0.892:0.12286)0.197:0.05012,Viridiplantae-Coccomyxa_subellipsoidea_4257.estExt_Genemark1.C_20148:1.22374,(((((Viridipla…
SRSF6___	((Metazoa-Homo_sapiens.GI.20127499:0.0,human_reference.ENSG00000124193:0.0):0.02540,(((Metazoa-Homo_sapiens.GI.21361282:0.01252,(Metazoa-Danio_rerio.GI.326676581:0.05605,Metazoa-Takifugu_rubripes.GI.410911522:0.03346)0.940:0.05903)0.858:0.04888,((Metazoa-Saccoglossus_kowalevskii.GI.291224545:0.14677,Metazoa-Saccoglossus_kowalevskii.GI.291224547:0.06271)0.905:0.05892,(Metazoa-Ciona_intestinalis.GI…
SNRPC___	((((Viridiplantae-Arabidopsis_thaliana.GI.18412147:0.03182,(Viridiplantae-Vitis_vinifera.GI.225436815:0.00054,(Viridiplantae-Mimulus_guttatus.mgv1a014399m:0.06831,Viridiplantae-Aquilegia_coerulea.Aquca_010_00508.1:0.03215)0.848:0.03101)0.831:0.02971)0.774:0.01887,Viridiplantae-Glycine_max.Glyma02g17120.3:0.00054)0.926:0.00054,Viridiplantae-Oryza_sativa_Japonica_Group.GI.115445447:0.01692)0.770:0.…
RNF113A_	((Metazoa-Mnemiopsis_leidyi.ML010516a:0.40211,(Metazoa-Amphimedon_queenslandica.GI.340378683:0.41042,(Centramoebida-Acanthamoeba_castellanii.gi470439260:0.52108,((((Haptophyta-Pavlova_sp.CCMP459.86934:0.13883,(Haptophyta-Exanthemachrysis_gayraliae.RCC1523.402:0.18229,Haptophyta-Chrysoculter_rhomboideus.RCC1486.26732:0.13201)0.706:0.06910)0.979:0.18760,((Haptophyta-Chrysochromulina_ericina.CCMP281…
THOC2___	((((Metazoa-Mnemiopsis_leidyi.ML15416a:0.58470,(Metazoa-Helobdella_robusta.jgiHelro1_191720:0.37883,((Metazoa-Lottia_gigantea.jgiLotgi1_174338:0.29934,(Metazoa-Daphnia_pulex.jgiDappu1_328629:0.31557,Metazoa-Ixodes_scapularis.GI.241326606:0.22161)0.999:0.10020)0.191:0.03423,(((((Metazoa-Homo_sapiens.GI.125656165:0.0,human_reference.ENSG00000125676:0.0):0.03519,Metazoa-Anolis_carolinensis.GI.327284…
SNRPD2__	(Metazoa-Ixodes_scapularis.GI.241690286:0.04595,(Metazoa-Daphnia_pulex.jgiDappu1_309154:0.01799,(Metazoa-Strongylocentrotus_purpuratus.GI.115629150:0.06642,(Metazoa-Homo_sapiens.GI.4759158:0.0,Metazoa-Anolis_carolinensis.GI.327286749:0.0,human_reference.ENSG00000125743:0.0):0.02727)0.000:0.00054)0.768:0.00883,((((((Metazoa-Stylophora_pistillata_14324:0.03591,Metazoa-Nematostella_vectensis.GI.1563…
SNRPB___	((((Viridiplantae-Klebsormidium_flaccidum.kfl00468_0040:0.04477,(((((Viridiplantae-Mimulus_guttatus.mgv1a011695m:0.02183,Viridiplantae-Aquilegia_coerulea.Aquca_009_00572.2:0.03998)0.395:0.01546,Viridiplantae-Arabidopsis_thaliana.GI.79329893:0.02431)0.808:0.02165,Viridiplantae-Arabidopsis_thaliana.GI.79325195:0.00053)0.884:0.01534,Viridiplantae-Glycine_max.Glyma02g45830.1:0.00055)0.855:0.01530,Vir…
RBM42___	(((Metazoa-Caenorhabditis_remanei.GI.308473531:0.14601,(Metazoa-Lottia_gigantea.jgiLotgi1_112714:0.15922,((Metazoa-Mnemiopsis_leidyi.ML358821a:0.24459,Metazoa-Saccoglossus_kowalevskii.GI.291235049:0.15998)0.152:0.01024,((Metazoa-Branchiostoma_floridae.GI.260841238:0.06866,(Metazoa-Danio_rerio.GI.51467936:0.01994,(Metazoa-Takifugu_rubripes.GI.410904607:0.00986,((Metazoa-Homo_sapiens.GI.21359951:0.…
LSM7____	(((Metazoa-Homo_sapiens.GI.7706423:0.0,human_reference.ENSG00000130332:0.0):0.00054,Metazoa-Takifugu_rubripes.GI.410921512:0.03265)0.952:0.06330,(Metazoa-Helobdella_robusta.jgiHelro1_67237:0.06709,((Metazoa-Ixodes_scapularis.GI.241244292:0.11203,Metazoa-Acyrthosiphon_pisum.GI.240848877:0.15614)0.702:0.03182,(Metazoa-Nematostella_vectensis.GI.156383890:0.06940,((Haptophyta-Phaeocystis_antarctica.C…
LSM4____	((((((Rhodophyta-Pyropia_yezoensis.ctg27763_g6834:0.0,candidate.pyez.Pyropia_yezoensis.ctg27763_g6834:0.0):0.01553,Rhodophyta-Porphyra_umbilicalis.esContig1281:0.05816)0.885:0.21309,(((Stramenopiles-Aphanomyces_invadans.GI.673032700:0.11994,Stramenopiles-Albugo_laibachii.CCA16956:0.11318)0.859:0.08442,(Stramenopiles-Thalassiosira_pseudonana_CCMP.GI.223995383:0.10654,(Stramenopiles-Extubocellulus_…
KHDRBS3_	((Rhodophyta-Porphyridium_purpureum_contig_2289.1:0.33362,Rhodophyta-Galdieria_sulphuraria.stig_68.Gs60180.1:0.54499)0.877:0.10624,((Rhodophyta-Rhodosorus_marinus.MMETSP0011_2.5771_1:0.43740,(Rhodophyta-Erythrolobus_madagascarensis.MMETSP1354.2046_1:0.13008,Rhodophyta-Erythrolobus_australicus.MMETSP1353.9176_1:0.33583)0.993:0.25328)0.779:0.08745,((Rhodophyta-Pyropia_yezoensis.ctg15790_g3780:0.000…
SNRPA1__	(((Haptophyta-Scyphosphaera_apsteinii.RCC1455.17643:0.11122,(((Haptophyta-Phaeocystis_Sp.CCMP2710.93889:0.01262,Haptophyta-Phaeocystis_antarctica.Caron_Lab.16597:0.04537)0.999:0.15162,(Haptophyta-Chrysochromulina_brevifilum.UTEX_LB_985.65042:0.19149,Haptophyta-Gephyrocapsa_oceanica.RCC1303.5213:0.18507)0.450:0.01454)0.834:0.03706,(Haptophyta-Pleurochrysis_carterae.CCMP645.177493:0.11058,(Haptophy…
TOE1____	(Alveolata-Climacostomum_virens.W-24.2632_1:1.49126,(Dinoflagellate-Symbiodinium_minutum.v1.2.004780:4.16739,(Fungi-Schizosaccharomyces_pombe_972h-.GI.19112846:1.92033,((Mycetozoa-Dictyostelium_discoideum_AX4.GI.66820356:0.93745,(((Rhodophyta-Pyropia_yezoensis.ctg43039_g9687:0.0,candidate.pyez.Pyropia_yezoensis.ctg43039_g9687:0.0):1.73886,Rhodophyta-Porphyridium_purpureum_contig_510.7:1.04473)0.7…
RBMX2___	((Metazoa-Saccoglossus_kowalevskii.GI.291240642:0.59463,Metazoa-Strongylocentrotus_purpuratus.GI.390352150:0.21743)0.892:0.13543,((Metazoa-Danio_rerio.GI.68448493:0.32659,Metazoa-Takifugu_rubripes.GI.410929842:0.50964)0.821:0.07615,((Metazoa-Homo_sapiens.GI.118600973:0.01907,human_reference.ENSG00000134597:0.01989)1.000:0.31064,Metazoa-Anolis_carolinensis.GI.327284806:0.34536)0.784:0.06470)0.975:…
PRPF38A_	(((Glaucophyte-Gloeochaete_witrockiana.SAG46.84.MMETSP0308_17489_1:0.18435,(((Viridiplantae-Pyramimonas_parkeae.CCMP726.129882_1:0.16854,Viridiplantae-Pterosperma_sp.CCMP1384.38104_1:0.12558)0.994:0.17796,((Viridiplantae-Klebsormidium_flaccidum.kfl00129_0100:0.18705,Viridiplantae-Physcomitrella_patens_patens.GI.168009634:0.07718)0.919:0.04907,Viridiplantae-Selaginella_moellendorffii.GI.302758002:…
NCBP1___	((((Viridiplantae-Klebsormidium_flaccidum.kfl01206_0010p:0.85127,(Viridiplantae-Klebsormidium_flaccidum.kfl01440_0010p:0.72215,(Viridiplantae-Selaginella_moellendorffii.GI.302800726:0.34248,(Viridiplantae-Physcomitrella_patens_patens.GI.168003642:0.24316,(Viridiplantae-Oryza_sativa_Japonica_Group.GI.115452993:0.21240,(Viridiplantae-Arabidopsis_thaliana.GI.18397263:0.20671,(Viridiplantae-Aquilegia…
DHX38___	((((Metazoa-Homo_sapiens.GI.17999539:0.0,human_reference.ENSG00000140829:0.0):0.04172,(Metazoa-Takifugu_rubripes.GI.410913093:0.01442,Metazoa-Danio_rerio.GI.41053698:0.01922)0.985:0.02673)1.000:0.05626,Metazoa-Branchiostoma_floridae.GI.260798618:0.04733)0.894:0.01641,Metazoa-Saccoglossus_kowalevskii.GI.291239426:0.06445,(((Metazoa-Trichoplax_adhaerens.GI.196004500:0.10644,(Metazoa-Nematostella_ve…
EIF4A3__	(((((Metazoa-Ciona_intestinalis.GI.198423899:0.06924,(Metazoa-Takifugu_rubripes.GI.410917560:0.00898,((Metazoa-Homo_sapiens.GI.7661920:0.0,human_reference.ENSG00000141543:0.0):0.00055,Metazoa-Anolis_carolinensis.GI.327262701:0.00305)0.743:0.00382)0.969:0.02508)0.932:0.02107,(Metazoa-Strongylocentrotus_purpuratus.GI.390344939:0.00300,(Metazoa-Branchiostoma_floridae.GI.260790063:0.03148,Metazoa-Sac…
TXNL4A__	(Viridiplantae-Picochlorum_SE3.contig_69.g540:0.05892,(Viridiplantae-Klebsormidium_flaccidum.kfl00625_0060:0.05286,(Viridiplantae-Stichococcus_sp.RCC1054.10613_1:0.07484,(Viridiplantae-Selaginella_moellendorffii.GI.302756695:0.04644,(Viridiplantae-Physcomitrella_patens_patens.GI.168038487:0.02130,(Viridiplantae-Aquilegia_coerulea.Aquca_029_00021.2:0.00703,((Viridiplantae-Mimulus_guttatus.mgv1a015…
NOSIP___	(((((Metazoa-Takifugu_rubripes.GI.410905921:0.09159,Metazoa-Danio_rerio.GI.55925361:0.09034)0.927:0.06370,((Metazoa-Homo_sapiens.GI.7705716:0.0,human_reference.ENSG00000142546:0.0):0.14153,Metazoa-Anolis_carolinensis.GI.327275975:0.08658)0.892:0.09119)0.881:0.06028,(Metazoa-Branchiostoma_floridae.GI.260826610:0.17650,(Metazoa-Lottia_gigantea.jgiLotgi1_196769:0.18956,(Metazoa-Helobdella_robusta.jg…
SF3B4___	((Metazoa-Takifugu_rubripes.GI.410904819:0.05998,Metazoa-Homo_sapiens.GI.185135971:0.21488)0.996:0.11808,Metazoa-Capitella_teleta.jgiCapca1_164502:0.13646,(Metazoa-Lottia_gigantea.jgiLotgi1_137449:0.17353,((Metazoa-Metaseiulus_occidentalis.GI.391332716:0.21003,Metazoa-Ixodes_scapularis.GI.241831489:0.08278)0.938:0.04389,((Metazoa-Branchiostoma_floridae.GI.260815191:0.16691,Metazoa-Loa_loa.GI.3120…
SNRPG___	((((Viridiplantae-Pyramimonas_parkeae.CCMP726.135231_1:0.15431,Viridiplantae-Pterosperma_sp.CCMP1384.11707_1:0.05553)0.933:0.09077,((Viridiplantae-Physcomitrella_patens_patens.GI.168067143:0.02941,(Viridiplantae-Klebsormidium_flaccidum.kfl00228_0010:0.08725,(Viridiplantae-Oryza_sativa_Japonica_Group.GI.115453489:0.02842,(Viridiplantae-Glycine_max.Glyma11g09150.1:0.03376,(Viridiplantae-Arabidopsis…
SNRNP200	((Metazoa-Capsaspora_owczarzaki.GI.765552918:0.29505,((Metazoa-Stylophora_pistillata_9659:0.05196,Metazoa-Nematostella_vectensis.GI.156406753:0.09426)1.000:0.07533,((((Metazoa-Ciona_intestinalis.GI.198430493:0.13789,Metazoa-Lottia_gigantea.jgiLotgi1_176037:0.08478)0.598:0.02628,(Metazoa-Takifugu_rubripes.GI.410928114:0.04810,((Metazoa-Homo_sapiens.GI.40217847:0.0,human_reference.ENSG00000144028:0…
DDX46___	((Metazoa-Daphnia_pulex.jgiDappu1_302036:0.11245,(Metazoa-Acyrthosiphon_pisum.GI.193683325:0.11012,(Metazoa-Pediculus_humanus_corporis.GI.242009038:0.05347,(Metazoa-Nasonia_vitripennis.GI.345482984:0.10181,(Metazoa-Aedes_aegypti.GI.157138330:0.06673,Metazoa-Tribolium_castaneum.GI.189240548:0.04757)0.373:0.02418)0.007:0.01937)0.695:0.02193)0.904:0.02049)0.899:0.02191,((Metazoa-Strongylocentrotus_p…
ZMAT2___	(Metazoa-Helobdella_robusta.jgiHelro1_162523:0.17647,Metazoa-Strongylocentrotus_purpuratus.GI.390339121:0.08136,(((Metazoa-Takifugu_rubripes.GI.410914852:0.03468,((Metazoa-Homo_sapiens.GI.21389511:0.0,human_reference.ENSG00000146007:0.0):0.00055,Metazoa-Anolis_carolinensis.GI.327270317:0.00587)0.916:0.03508)0.996:0.11395,((Metazoa-Schistosoma_mansoni.GI.256088695:0.46755,(Metazoa-Amphimedon_queen…
KIN_____	((Rhizaria-Ammonia_sp.MMETSP1384.83679:0.61347,Alveolata-Protocruzia_adherens.Boccale.16887_1:0.66526)0.829:0.09133,((Cryptophyta-Guillardia_theta.jgiGuith1.159923:0.16579,(Cryptophyta-Chroomonas_mesostigmatica.CCMP1168.18695:0.14543,Cryptophyta-Hemiselmis_andersenii.CCMP441.11100:0.07576)0.970:0.14444)0.993:0.23886,Mycetozoa-Dictyostelium_discoideum_AX4.GI.66825921:0.54722)0.920:0.09411,(((Rhodo…
U2AF1___	(Mycetozoa-Dictyostelium_discoideum_AX4.GI.66811624:0.45162,(Glaucophyte-Gloeochaete_witrockiana.SAG46.84.MMETSP0308_14380_1:0.40916,(Cryptophyta-Chroomonas_mesostigmatica.CCMP1168.20045:0.32858,(Glaucophyte-Cyanoptyche-gloeocystis_SAG4.97.MMETSP1086.2413_1:0.09063,Glaucophyte-Cyanoptyche-gloeocystis_SAG4.97.MMETSP1086.4091_1:0.19016)0.995:0.22863)0.823:0.05917)0.737:0.03640,((((Fungi-Ustilago.GI…
SRSF2___	((Viridiplantae-Selaginella_moellendorffii.GI.302820371:0.07681,(Viridiplantae-Physcomitrella_patens_patens.GI.168064593:0.01973,Viridiplantae-Physcomitrella_patens_patens.GI.168015818:0.02441)0.793:0.02605)0.968:0.09235,(Viridiplantae-Vitis_vinifera.GI.225459316:0.02588,((Viridiplantae-Aquilegia_coerulea.Aquca_010_00216.7:0.0,Viridiplantae-Aquilegia_coerulea.Aquca_010_00216.1:0.0):0.01595,Viridi…
MAGOH___	(((Haptophyta-Phaeocystis_antarctica.CCMP1374.1153:0.05984,(Haptophyta-Pavlova_lutheri.RCC1537.12209_2:0.19361,(Haptophyta-Gephyrocapsa_oceanica.RCC1303.1152:0.0,Haptophyta-Emiliania_huxleyi.EMIHUDRAFT_440585:0.0):0.07247)0.836:0.08371)0.884:0.05594,(((Alveolata-Vitrella_brassicaformis.Vbra13889:0.10626,((Dinoflagellate-Crypthecodinium_cohnii.Seligo.5352:0.04317,((Dinoflagellate-Heterocapsa_rotun…
CWC22___	(((Haptophyta-Exanthemachrysis_gayraliae.RCC1523.35060:0.18729,(Haptophyta-Pavlova_sp.CCMP459.98096:0.08567,Haptophyta-Pavlova_lutheri.RCC1537.86582:0.11294)0.855:0.04769)1.000:0.11762,((Haptophyta-Phaeocystis_Sp.CCMP2710.3371:0.14470,(Haptophyta-Chrysochromulina_polylepis.CCMP1757.172482:0.12183,(Haptophyta-Chrysochromulina_rotalis.UIO044.9719:0.09902,Haptophyta-Chrysochromulina_brevifilum.UTEX_…
LSM6____	((Metazoa-Saccoglossus_kowalevskii.GI.291225628:0.01921,(Haptophyta-Phaeocystis_antarctica.Caron_Lab.15901:0.14819,Metazoa-Takifugu_rubripes.GI.410917980:0.05387)0.000:0.00051)0.810:0.02337,Metazoa-Branchiostoma_floridae.GI.260791583:0.00054,(((Metazoa-Helobdella_robusta.jgiHelro1_156575:0.05526,(Metazoa-Homo_sapiens.GI.5901998:0.0,Metazoa-Anolis_carolinensis.GI.327273948:0.0,human_reference.ENSG…
SLU7____	(((Cryptophyta-Guillardia_theta.jgiGuith1.86615:0.57706,Glaucophyte-Gloeochaete_witrockiana.SAG46.84.MMETSP0308_166984_1:0.30984)0.889:0.06898,(((Rhodophyta-Chondrus_crispus_T00004321001:0.38130,Rhodophyta-Calliarthron_tuberculosum.ORF_2099_37:0.31597)0.212:0.05292,(((Rhodophyta-Pyropia_yezoensis.gi8584683:0.0,candidate.pyez.Pyropia_yezoensis.gi8584683:0.0):0.01637,(candidate.pyez.contig_17572.11…
PRPF18__	((Viridiplantae-Ostreococcus_tauri.GI.308799581:0.92790,(Haptophyta-Exanthemachrysis_gayraliae.RCC1523.48073:0.68539,(Haptophyta-Scyphosphaera_apsteinii.RCC1455.92726:0.25001,(Haptophyta-Gephyrocapsa_oceanica.RCC1303.16349:0.00389,Haptophyta-Emiliania_huxleyi.EMIHUDRAFT_438550:0.03114)1.000:0.28688)0.999:0.32359)0.764:0.04279)0.489:0.08867,((Rhodophyta-Rhodosorus_marinus.MMETSP0011_2.6463_1:0.582…
SNRPD1__	((Glaucophyte-Cyanophora_paradoxa38410.gene0.1:0.11111,((Rhodophyta-Galdieria_sulphuraria.stig_37.Gs41880.1:0.18518,((Rhodophyta-Porphyridium_purpureum_contig_448.3:0.31864,((Rhodophyta-Compsopogon_coeruleus.CAMNT_0027131195:0.06912,(((((((Rhodophyta-Pyropia_yezoensis.ctg37826_g8885:0.0,candidate.pyez.Pyropia_yezoensis.ctg37826_g8885:0.0):0.00054,Rhodophyta-Porphyra_umbilicalis.esContig3275:0.086…
SF1_____	(Metazoa-Ciona_intestinalis.GI.193788576:0.17671,Metazoa-Saccoglossus_kowalevskii.GI.291233656:0.01962,(Metazoa-Strongylocentrotus_purpuratus.GI.390354073:0.09656,(((Metazoa-Lottia_gigantea.jgiLotgi1_211871:0.07580,Metazoa-Acyrthosiphon_pisum.GI.328702727:0.04562)0.694:0.02012,(Metazoa-Aedes_aegypti.GI.157104868:0.08390,(Metazoa-Daphnia_pulex.jgiDappu1_303941:0.13775,Metazoa-Tribolium_castaneum.G…
CDC40___	(Metazoa-Lottia_gigantea.jgiLotgi1_200955:0.04773,(Metazoa-Capitella_teleta.jgiCapca1_150834:0.07552,Metazoa-Helobdella_robusta.jgiHelro1_83337:0.05129)0.160:0.02374,((Metazoa-Daphnia_pulex.jgiDappu1_330675:0.09506,Metazoa-Branchiostoma_floridae.GI.260789125:0.04438)0.127:0.01601,((Metazoa-Homo_sapiens.GI.16554627:0.01437,Metazoa-Anolis_carolinensis.GI.327288350:0.02335)0.967:0.02447,(Metazoa-Cio…
USP39___	(((Mycetozoa-Dictyostelium_discoideum_AX4.GI.66828951:0.35196,Glaucophyte-Gloeochaete_witrockiana.SAG46.84.MMETSP0308_19231_1:0.19250)0.950:0.06231,(((Cryptophyta-Chroomonas_mesostigmatica.CCMP1168.16727:0.05172,Cryptophyta-Hemiselmis_viresens.PCC157.41398:0.05616)0.990:0.06706,(Cryptophyta-Rhodomonas_salina.CCMP1319.3972:0.08331,Cryptophyta-Guillardia_theta.jgiGuith1.100752:0.08953)0.406:0.02845…
HNRNPA3_	((Viridiplantae-Oryza_sativa_Japonica_Group.GI.115473043:0.07699,Viridiplantae-Oryza_sativa_Japonica_Group.GI.115486383:0.10218)0.996:0.23015,(Rhodophyta-Timspurckia_oligopyrenoides.MMETSP1172.16833_1:0.43249,((((Rhodophyta-Pyropia_haitanensis.gi570645340:0.02967,(Rhodophyta-Porphyra_umbilicalis.esContig4683:0.0,candidate.pyez.Porphyra_umbilicalis.esContig4683:0.0):0.00054)0.844:0.05892,((Rhodoph…
LSM3____	(((Glaucophyte-Cyanophora_paradoxa37118.gene0.0:0.08093,((((((Haptophyta-Phaeocystis_Sp.CCMP2710.1737:0.04939,(Haptophyta-Isochrysis_sp.CCMP1324.6265:0.00055,Haptophyta-Chrysochromulina_ericina.CCMP281.17453:0.04839)0.767:0.01503)0.808:0.02994,Haptophyta-Emiliania_huxleyi.EMIHUDRAFT_432584:0.05020)0.731:0.02820,((Rhodophyta-Rhodosorus_marinus.MMETSP0011_2.9476_1:0.13067,((Rhodophyta-Pyropia_yezoe…
PLRG1___	((Glaucophyte-Cyanophora_paradoxa8229.gene0.0:0.21587,(((Metazoa-Caenorhabditis_remanei.GI.308466925:0.17664,Metazoa-Brugia_malayi.GI.170584821:0.10743)0.997:0.11788,(((Metazoa-Nasonia_vitripennis.GI.156546990:0.11720,Metazoa-Acyrthosiphon_pisum.GI.193662061:0.08455)0.629:0.02462,(Metazoa-Aedes_aegypti.GI.157126630:0.07372,Metazoa-Daphnia_pulex.jgiDappu1_303553:0.10919)0.292:0.01838)0.389:0.01373…
PPP1CA__	(((Haptophyta-Phaeocystis_antarctica.Caron_Lab.13639:0.15935,(((Alveolata-Paramecium_tetraureliaain_d4-2.GI.145532146:0.18806,Alveolata-Fabrea_salina.2562_1:0.07071)0.895:0.04071,((Alveolata-Chromera_velia.Cvel16648:0.08939,Alveolata-Vitrella_brassicaformis.Vbra1703:0.03418)0.966:0.04304,Dinoflagellate-Oxyrrhis_marina.57799_1:0.13880)0.506:0.01432)0.853:0.03139,((Cryptophyta-Cryptomonas_parameciu…
PRPF8___	(Metazoa-Danio_rerio.GI.169646741:0.00596,(Metazoa-Homo_sapiens.GI.91208426:0.0,human_reference.ENSG00000174231:0.0):0.00549,(((Metazoa-Caenorhabditis_remanei.GI.308502213:0.07199,Metazoa-Acropora_digitifera.adi_v1.24576:0.01742)0.455:0.00920,(((((Rhodophyta-Rhodosorus_marinus.MMETSP0315.43510_1:0.07823,((Rhodophyta-Galdieria_sulphuraria.stig_17.Gs24380.1:0.07954,((Rhodophyta-Compsopogon_coeruleu…
DDX23___	(Metazoa-Lottia_gigantea.jgiLotgi1_223447:0.08770,(((Fungi-Phaeosphaeria_nodorum_SN15.GI.169602116:0.03285,Fungi-Leptosphaeria_maculans_JN3.GI.396478747:0.03011)0.985:0.06776,(Fungi-Neosartorya.GI.119500728:0.01412,(Fungi-Talaromyces.GI.242801276:0.03394,(Fungi-Uncinocarpus.GI.258577621:0.00967,Fungi-Coccidioides_immitis_RS.GI.119179097:0.00300)0.983:0.02929)0.547:0.01434)0.779:0.02558)1.000:0.21…
SNRPE___	(((Rhizaria-Rosalina_sp.MMETSP0190.25040:0.14990,(Metazoa-Hydra_magnipapillata.GI.221119660:0.09494,((Metazoa-Strongylocentrotus_purpuratus.GI.336455074:0.07588,Metazoa-Saccoglossus_kowalevskii.GI.291235504:0.07224)0.790:0.02438,(Metazoa-Nematostella_vectensis.GI.156378619:0.08571,(Metazoa-Branchiostoma_floridae.GI.260788526:0.02850,(((Metazoa-Homo_sapiens.GI.4507129:0.0,Metazoa-Anolis_carolinens…
DDX41___	(((Viridiplantae-Stichococcus_sp.RCC1054.13128_1:0.11116,(Viridiplantae-Pterosperma_sp.CCMP1384.44266_1:0.13051,(Viridiplantae-Helicosporidium_sp.H632_c2809p0:0.19048,Haptophyta-Phaeocystis_cordata.RCC1383.63245:0.17346)0.293:0.06290)0.281:0.03016)0.934:0.04504,(Viridiplantae-Klebsormidium_flaccidum.kfl00344_0100:0.10827,((Viridiplantae-Physcomitrella_patens_patens.GI.168049229:0.01257,Viridiplan…
SF3A3___	((Metazoa-Takifugu_rubripes.GI.410911272:0.03787,((Metazoa-Homo_sapiens.GI.5803167:0.0,human_reference.ENSG00000183431:0.0):0.01130,Metazoa-Anolis_carolinensis.GI.327284435:0.01857)0.975:0.03933)1.000:0.10911,(Metazoa-Saccoglossus_kowalevskii.GI.291222528:0.11096,(Metazoa-Ciona_intestinalis.GI.198424149:0.24402,Metazoa-Strongylocentrotus_purpuratus.GI.115843639:0.12258)0.928:0.04800)0.928:0.04025…
SRSF10__	((((Dinoflagellate-Oxyrrhis_marina.15023_1:0.53278,Haptophyta-Chrysoculter_rhomboideus.RCC1486.19722:0.24681)0.866:0.16162,(Glaucophyte-Cyanoptyche-gloeocystis_SAG4.97.MMETSP1086.25259_1:0.16567,(Viridiplantae-Vitis_vinifera.GI.225451102:0.21901,(Viridiplantae-Physcomitrella_patens_patens.GI.168056094:0.16457,(Viridiplantae-Oryza_sativa_Japonica_Group.GI.115445337:0.25495,(Viridiplantae-Arabidops…
SF3B3___	(Metazoa-Ciona_intestinalis.GI.198420618:0.13727,(Metazoa-Daphnia_pulex.jgiDappu1_303178:0.14167,Metazoa-Pediculus_humanus_corporis.GI.242018509:0.09026)0.832:0.02502,((Metazoa-Lottia_gigantea.jgiLotgi1_188836:0.08627,(Metazoa-Capitella_teleta.jgiCapca1_155561:0.08642,Metazoa-Helobdella_robusta.jgiHelro1_100012:0.11827)0.088:0.01491)1.000:0.03993,(((Metazoa-Takifugu_rubripes.GI.410930842:0.02649,…
DDX42___	((Metazoa-Strongylocentrotus_purpuratus.GI.390354880:0.13625,Metazoa-Saccoglossus_kowalevskii.GI.291225668:0.07503)0.564:0.01950,(((Metazoa-Branchiostoma_floridae.GI.260800277:0.11610,(((Metazoa-Homo_sapiens.GI.45446743:0.0,human_reference.ENSG00000198231:0.0):0.00411,Metazoa-Anolis_carolinensis.GI.327275873:0.02376)0.912:0.01799,(Metazoa-Takifugu_rubripes.GI.410903051:0.01510,Metazoa-Danio_rerio…
UBL5____	((Viridiplantae-Pyramimonas_parkeae.CCMP726.128283_1:0.07353,((Viridiplantae-Chlamydomonas_reinhardtii.GI.159478294:0.00054,(Viridiplantae-Glycine_max.Glyma13g29291.1:0.04263,Viridiplantae-Oryza_sativa_Japonica_Group.GI.115447419:0.02790)0.772:0.01347)0.959:0.04479,(Alveolata-Chromera_velia.Cvel12920:0.00055,(Alveolata-Plasmodium_falciparum.PFL1830w:0.08797,Alveolata-Vitrella_brassicaformis.Vbra1…
GNB2L1__	(((Stramenopiles-Aplanochytrium_stocchinoi.GSBS06.10255_1:0.10890,((Metazoa-Homo_sapiens.GI.301336143:1.78613,Metazoa-Homo_sapiens.GI.118442834:2.00722)0.869:0.42433,Stramenopiles-Saprolegnia_diclina_VS20.GI.669145936:0.11246)0.268:0.00833)0.895:0.03571,(Stramenopiles-Aureoumbra_lagunensis.CCMP1510.2773_1:0.09336,Stramenopiles-Aureococcus_anophagefferens.jgiAuran1_37768:0.02986)0.998:0.08131)0.82…
DDX3X___	(((Fungi-Vanderwaltozyma.GI.156843946:0.19450,(((Fungi-Pyrenophora_tritici-repentis_Pt-1C-BFP.GI.189193873:0.02625,Fungi-Zymoseptoria_tritici_IPO323.GI.398394427:0.02432)0.838:0.01259,(Fungi-Uncinocarpus.GI.258566652:0.02731,(Fungi-Penicillium_chrysogenum_Wisconsin_54-1255.GI.255950086:0.02552,Fungi-Aspergillus_flavus_NRRL3357.GI.238491700:0.02790)0.896:0.01779)0.886:0.01591)0.971:0.05022,(Fungi-…
DHX16___	(Alveolata-Toxoplasma_gondii_ME49.GI.237832335:0.39215,(Stramenopiles-Phytophthora_infestans_T30-4.GI.301101144:0.18295,(Stramenopiles-Nannochloropsis_gaditana.Nga20204:0.22232,Stramenopiles-Chattonella_subsalsa.CCMP2191.649_1:0.14654)0.892:0.03195)0.983:0.05059,(((Glaucophyte-Gloeochaete_witrockiana.SAG46.84.MMETSP0308_43790_1:0.15129,Cryptophyta-Guillardia_theta.jgiGuith1.144829:0.27857)0.950:0…
DDX39B__	((Metazoa-Ciona_intestinalis.GI.459172457:0.05097,((Metazoa-Capitella_teleta.jgiCapca1_165082:0.11185,Metazoa-Lottia_gigantea.jgiLotgi1_225638:0.05436)0.478:0.00912,(Metazoa-Metaseiulus_occidentalis.GI.391346453:0.08214,Metazoa-Daphnia_pulex.jgiDappu1_219465:0.05462)0.523:0.01135)0.876:0.01255)0.809:0.00853,((Viridiplantae-Mantoniella_antarctica.SL175.18733_1:0.11722,(Viridiplantae-Oryza_sativa_J…
PPIL3___	((Metazoa-Anolis_carolinensis.GI.327260794:0.04538,(Metazoa-Homo_sapiens.GI.19557636:0.0,human_reference.ENSG00000240344:0.0):0.01996)0.899:0.03532,(Metazoa-Strongylocentrotus_purpuratus.GI.72105672:0.13217,(Metazoa-Nematostella_vectensis.GI.156378077:0.15357,Metazoa-Takifugu_rubripes.GI.410923561:0.09896)0.422:0.00918)0.817:0.03053,(((Metazoa-Daphnia_pulex.jgiDappu1_299909:0.16780,Metazoa-Tribol…
ISY1____	((((Rhizaria-Bigelowiella_natans_57507_fgenesh1_pm.17_7:0.11796,((Rhizaria-Norrisiella_sphaerica_BC52.939:0.05236,(Rhizaria-Lotharella_amoebiformis_CCMP2058.8747:0.10798,Rhizaria-Lotharella_oceanica_CCMP622.2276:0.11906)0.757:0.03261)0.399:0.01708,Rhizaria-Partenskyella_glossopodia_RCC365.36730:0.08988)0.898:0.06309)1.000:0.30764,((Rhizaria-Reticulomyxa_filosa.gi_569415911:0.21816,(Rhizaria-Ammon…
NHP2L1__	(((Metazoa-Capitella_teleta.jgiCapca1_158856:0.05550,Metazoa-Branchiostoma_floridae.GI.260824285:0.06046)0.456:0.01224,(Metazoa-Helobdella_robusta.jgiHelro1_184927:0.08010,((((((Dinoflagellate-Oxyrrhis_marina.16905_1:0.02188,(Alveolata-Chromera_velia.Cvel21038:0.13728,Alveolata-Vitrella_brassicaformis.Vbra10595:0.09184)0.930:0.05986)0.871:0.03838,(Dinoflagellate-Crypthecodinium_cohnii.Seligo.6638…
SF3B14__	(Glaucophyte-Cyanoptyche-gloeocystis_SAG4.97.MMETSP1086.4239_1:0.04273,((Rhodophyta-Rhodosorus_marinus.MMETSP0011_2.3131_1:0.06768,Glaucophyte-Gloeochaete_witrockiana.SAG46.84.MMETSP0308_6825_1:0.01246)0.765:0.01758,(Cryptophyta-Hemiselmis_andersenii.CCMP1180.9959:0.20773,(Metazoa-Aedes_aegypti.GI.157111478:0.01565,((Metazoa-Acropora_digitifera.adi_v1.12811:0.02691,(((Metazoa-Branchiostoma_florid…
THOC4___	((Metazoa-Nasonia_vitripennis.GI.193788709:0.37127,(Metazoa-Pediculus_humanus_corporis.GI.242003936:0.25419,Metazoa-Aedes_aegypti.GI.157108771:0.18936)0.360:0.06497)0.875:0.06804,((Stramenopiles-Aphanomyces_invadans.GI.673014124:0.75252,(Rhodophyta-Galdieria_sulphuraria.stig_39.Gs42960.2:0.83736,(Rhodophyta-Rhodosorus_marinus.MMETSP0011_2.685_1:0.42630,(Rhodophyta-Compsopogon_coeruleus.MMETSP0312…
#Cyanidioschyzon merolae
PABPC1__	((Stramenopiles-Aplanochytrium_stocchinoi.GSBS06.9442_1:0.18646,((Stramenopiles-Chattonella_subsalsa.CCMP2191.13227_1:0.18160,Stramenopiles-Saccharina_japonica.SJ01847:0.19444)0.939:0.05752,((Stramenopiles-Phytophthora_infestans_T30-4.GI.301120388:0.09399,(Stramenopiles-Saprolegnia_diclina_VS20.GI.669148582:0.03867,Stramenopiles-Aphanomyces_astaci.GI.698816776:0.09718)0.912:0.02591)0.999:0.09227,…
C17orf85	(Glaucophyte-Gloeochaete_witrockiana.SAG46.84.MMETSP0308_16870_1:0.67014,(((Alveolata-Tetrahymena_thermophila.GI.118390125:1.34201,Alveolata-Protocruzia_adherens.Boccale.24633_1:1.23208)0.724:0.23179,(Alveolata-Vitrella_brassicaformis.Vbra16540:1.10360,(((Dinoflagellate-Togula_jolla.CCCM725.27670_1:0.56332,Dinoflagellate-Karenia-brevis_SP1.41909:0.61192)0.986:0.52875,Dinoflagellate-Peridinium_aci…
SEC31B__	(((Stramenopiles-Aurantiochytrium_limacinum.jgiAurli1_45175:0.45554,(Haptophyta-Chrysochromulina_polylepis.CCMP1757.23508:0.34235,(Haptophyta-Gephyrocapsa_oceanica.RCC1303.13117:0.06414,Haptophyta-Emiliania_huxleyi.EMIHUDRAFT_215379:0.07192)1.000:0.35404)0.991:0.16901)0.927:0.07604,((Cryptophyta-Rhodomonas_salina.CCMP1319.11322:0.25156,Cryptophyta-Cryptomonas_paramecium.CCAP977-2a.10301:0.26066)1…
SF3B2___	(((((Metazoa-Schistosoma_mansoni.GI.256088913:0.49228,(((((Metazoa-Saccoglossus_kowalevskii.GI.291233153:0.10504,((((Metazoa-Homo_sapiens.GI.55749531:0.0,human_reference.ENSG00000087365:0.0):0.00446,Metazoa-Anolis_carolinensis.GI.327289015:0.03243)0.948:0.02089,(Metazoa-Takifugu_rubripes.GI.410929425:0.01991,Metazoa-Danio_rerio.GI.157426951:0.05689)0.916:0.02497)1.000:0.08681,Metazoa-Ciona_intest…
HNRNPC__	(((((((((Fungi-Podospora_anserina_S_mat_.GI.171679559:0.07961,Fungi-Neurospora_crassa_OR74A.GI.85094653:0.28546)0.987:0.28809,(Fungi-Yarrowia_lipolytica_CLIB122.GI.50556780:0.57425,(Fungi-Botryotinia_fuckeliana_B05.10.GI.154291485:0.19009,(Fungi-Penicillium_chrysogenum_Wisconsin_54-1255.GI.255934188:0.14132,Fungi-Coccidioides_immitis_RS.GI.119195113:0.07932)0.800:0.06384)0.947:0.21229)0.825:0.084…
SRPK1___	((Metazoa-Anolis_carolinensis.GI.327283593:0.04607,(Metazoa-Homo_sapiens.GI.47419936:0.0,human_reference.ENSG00000096063:0.0):0.01976)0.991:0.04481,(Metazoa-Takifugu_rubripes.GI.410920373:0.05816,Metazoa-Danio_rerio.GI.123703035:0.06481)0.750:0.01809,((Metazoa-Takifugu_rubripes.GI.410899527:0.04294,Metazoa-Danio_rerio.GI.41054481:0.04941)0.915:0.02021,((Metazoa-Homo_sapiens.GI.33188449:0.01907,(M…
HNRNPM__	(Stramenopiles-Phaeodactylum_tricornutum_CCAP_.GI.219130905:0.43758,((((((Rhodophyta-Pyropia_haitanensis.gi570637818:0.04814,Rhodophyta-Porphyra_umbilicalis.esContig2566:0.02549)1.000:0.24571,(Rhodophyta-Chondrus_crispus_T00009125001:0.12168,Rhodophyta-Calliarthron_tuberculosum.ORF_15837_43:0.26287)0.955:0.15429)0.864:0.09627,Rhodophyta-Compsopogon_coeruleus.MMETSP0312_7857_1:0.21185)0.291:0.0617…
SNRPD3__	((Mycetozoa-Dictyostelium_discoideum_AX4.GI.111226987:0.21264,(Rhizaria-Lotharella_amoebiformis_CCMP2058.12614:0.19863,(Archamoebae-Entamoeba_dispar_SAW760.GI.167378504:0.52490,Stramenopiles-Hyaloperonospora_arabidopsidis.HpaP810237:0.31237)0.747:0.10153)0.891:0.12284)0.757:0.03995,((((Fungi-Laccaria_bicolor_S238N-H82.GI.170087186:0.06264,Fungi-Puccinia_graminis_f_sp_tritici_CRL_75-36-700-.GI.331…
PHF5A___	(Viridiplantae-Klebsormidium_flaccidum.kfl00004_0310:0.01000,Viridiplantae-Selaginella_moellendorffii.GI.302805917:0.00055,(((Viridiplantae-Aquilegia_coerulea.Aquca_045_00121.1:0.0,Viridiplantae-Glycine_max.Glyma11g27333.1:0.0,Viridiplantae-Oryza_sativa_Japonica_Group.GI.115461126:0.0):0.00054,(Alveolata-Paramecium_tetraureliaain_d4-2.GI.145550892:0.06100,Viridiplantae-Arabidopsis_thaliana.GI.184…
SF3A2___	(((Glaucophyte-Cyanophora_paradoxa39435.gene0.2:0.17348,(Haptophyta-Chrysoculter_rhomboideus.RCC1486.8386:0.15784,((((Haptophyta-Chrysochromulina_polylepis.CCMP1757.144190:0.03177,Haptophyta-Chrysochromulina_ericina.CCMP281.9893:0.03503)0.811:0.03631,(Haptophyta-Chrysochromulina_rotalis.UIO044.21389:0.07505,(Haptophyta-Gephyrocapsa_oceanica.RCC1303.9049:0.00055,Haptophyta-Emiliania_huxleyi.EMIHUD…
PRPF31__	(((((((Viridiplantae-Aquilegia_coerulea.Aquca_011_00239.1:0.20344,Viridiplantae-Arabidopsis_thaliana.GI.15223458:0.17030)0.997:0.13012,(Viridiplantae-Klebsormidium_flaccidum.kfl00017_0010:0.18696,Viridiplantae-Physcomitrella_patens_patens.GI.168004575:0.18916)0.856:0.04296)0.160:0.03339,(Viridiplantae-Bathycoccus_prasinos.Bathy04g00370:0.25772,(Viridiplantae-Stichococcus_sp.RCC1054.3498_1:0.32974…
LSM5____	((Stramenopiles-Saprolegnia_diclina_VS20.GI.669166380:0.06781,Stramenopiles-Pythium_ultimum.G000009:0.04740)0.949:0.07379,((Rhizaria-Reticulomyxa_filosa.gi_569377375:0.02807,Rhizaria-Ammonia_sp.MMETSP1384.5499:0.06490)0.924:0.04761,((Haptophyta-Chrysochromulina_brevifilum.UTEX_LB_985.1453:0.06045,Haptophyta-Isochrysis_sp.CCMP1244.5265:0.02966)0.745:0.01517,(Haptophyta-Pavlova_lutheri.RCC1537.6103…
DDX5____	(((Viridiplantae-Klebsormidium_flaccidum.kfl00173_0040:0.12210,(Viridiplantae-Mimulus_guttatus.mgv1a004869m:0.04621,Viridiplantae-Glycine_max.Glyma08g20670.1:0.03977)0.999:0.10313)0.331:0.02981,(Viridiplantae-Pterosperma_sp.CCMP1384.2409_1:0.11567,Viridiplantae-Mantoniella_antarctica.SL175.19504_1:0.24050)0.851:0.05847)0.985:0.07587,(Centramoebida-Acanthamoeba_castellanii.gi470508904:0.17035,(Met…
EFTUD2__	((((Viridiplantae-Klebsormidium_flaccidum.kfl00373_0110:0.14511,(Viridiplantae-Physcomitrella_patens_patens.GI.168034343:0.07123,(Viridiplantae-Mimulus_guttatus.mgv1a000778m:0.05313,Viridiplantae-Vitis_vinifera.GI.225463033:0.01322)1.000:0.05221)0.993:0.04763)0.948:0.03752,((Viridiplantae-Stichococcus_sp.RCC1054.33751_1:0.14420,Viridiplantae-Picochlorum_SE3.contig_86.g448:0.27435)0.394:0.04621,(V…
DHX15___	((Metazoa-Schistosoma_mansoni.GI.256052750:0.10549,(Metazoa-Lottia_gigantea.jgiLotgi1_206726:0.04940,Metazoa-Helobdella_robusta.jgiHelro1_191960:0.04949)0.664:0.01183)0.933:0.01943,(Metazoa-Takifugu_rubripes.GI.410917057:0.01740,((Metazoa-Homo_sapiens.GI.68509926:0.0,human_reference.ENSG00000109606:0.0):0.00606,Metazoa-Anolis_carolinensis.GI.327273259:0.00232)0.382:0.00935)1.000:0.06645,(((Metazo…
HSPA8___	(((Metazoa-Anolis_carolinensis.GI.327258984:0.10834,(Metazoa-Ixodes_scapularis.GI.241153675:0.07059,(Metazoa-Acropora_digitifera.adi_v1.02262:0.26415,Metazoa-Danio_rerio.GI.18858871:0.09044)0.814:0.01666)0.801:0.01387)0.818:0.01213,((Metazoa-Homo_sapiens.GI.5729877:0.0,human_reference.ENSG00000109971:0.0):0.03708,Metazoa-Anolis_carolinensis.GI.327276238:0.04566)0.969:0.02279)0.514:0.01014,((Metaz…
QKI_____	(((Glaucophyte-Gloeochaete_witrockiana.SAG46.84.MMETSP0308_18419_1:0.07867,((Viridiplantae-Klebsormidium_flaccidum.kfl00960_0040:0.39747,Mycetozoa-Dictyostelium_discoideum_AX4.GI.66800157:0.21974)0.916:0.16617,(Viridiplantae-Klebsormidium_flaccidum.kfl00026_0370:0.14574,((Viridiplantae-Physcomitrella_patens_patens.GI.168028585:0.0,Viridiplantae-Physcomitrella_patens_patens.GI.168037994:0.0):0.026…
NCBP2___	(((Metazoa-Homo_sapiens.GI.19923387:0.0,human_reference.ENSG00000114503:0.0):0.06624,Metazoa-Takifugu_rubripes.GI.410921882:0.07502)0.909:0.03666,(((Metazoa-Loa_loa.GI.312071976:0.17771,(Metazoa-Capitella_teleta.jgiCapca1_149941:0.08459,Metazoa-Helobdella_robusta.jgiHelro1_91084:0.08715)0.572:0.03033)0.853:0.02825,Metazoa-Lottia_gigantea.jgiLotgi1_186993:0.10645)0.817:0.02071,Metazoa-Hydra_magnip…
SF3B1___	((Rhizaria-Lotharella_globosa_CCCM811.120041:0.01754,Rhizaria-Lotharella_amoebiformis_CCMP2058.29063:0.03221)1.000:0.07359,((Glaucophyte-Cyanoptyche-gloeocystis_SAG4.97.MMETSP1086.25805_1:0.01887,(Glaucophyte-Cyanophora_paradoxa37098.gene0.3:0.05444,Glaucophyte-Gloeochaete_witrockiana.SAG46.84.MMETSP0308_19642_1:0.01990)0.577:0.00941)0.978:0.01821,((((((Viridiplantae-Oryza_sativa_Japonica_Group.G…
SRSF7___	((Stramenopiles-Aurantiochytrium_limacinum.jgiAurli1_40878:1.79854,(((Stramenopiles-Ochromonas_sp.CCMP1393.4776_1:0.60573,((Stramenopiles-Ectocarpus_siliculosus.GI.299471963:0.24621,Stramenopiles-Saccharina_japonica.SJ11880:0.48515)1.000:0.42067,(Stramenopiles-Aureococcus_anophagefferens.jgiAuran1_70790:0.75774,Stramenopiles-Aureoumbra_lagunensis.CCMP1510.26208_1:0.58449)0.974:0.26488)0.940:0.149…
RBBP6___	(((((Metazoa-Trichoplax_adhaerens.GI.195999344:1.06714,((Metazoa-Capitella_teleta.jgiCapca1_175258:0.48303,(Metazoa-Metaseiulus_occidentalis.GI.391341626:0.50187,(Metazoa-Acyrthosiphon_pisum.GI.193589560:0.34780,(Metazoa-Nasonia_vitripennis.GI.345486440:0.24079,(Metazoa-Daphnia_pulex.jgiDappu1_309825:0.29785,Metazoa-Pediculus_humanus_corporis.GI.242021551:0.36788)0.386:0.04319)0.821:0.06171)0.970…
THOC2___	((Mycetozoa-Dictyostelium_discoideum_AX4.GI.166240199:0.66774,Centramoebida-Acanthamoeba_castellanii.gi470416441:0.56317)0.618:0.08395,(((Alveolata-Pseudokeronopsis_sp.OXSARD2.72321_1:1.59119,((Alveolata-Blepharisma_japonicum.R1072.51374_1:0.62702,(Rhodophyta-Cyanidioschyzon_merolae.CMG046C:0.0,candidate.cmer.CMG046C:0.0):2.08619)0.893:0.33012,Rhodophyta-Rhodosorus_marinus.CAMNT_0000968535:0.8239…
SNRPD2__	((Metazoa-Amphimedon_queenslandica.GI.340368003:0.06247,(((Rhodophyta-Cyanidioschyzon_merolae.CMN302C:0.0,candidate.cmer.CMN302C:0.0):1.47587,Archamoebae-Entamoeba_dispar_SAW760.GI.167383658:0.55366)0.304:0.14630,((Fungi-Zymoseptoria_tritici_IPO323.GI.398391274:0.30437,(Fungi-Postia_placenta_Mad-698-R.GI.242221237:0.05840,Fungi-Cryptococcus_neoformans_var_neoformans_JEC.GI.58263220:0.06147)0.960:…
SNRPB___	(((Metazoa-Saccoglossus_kowalevskii.GI.291239206:0.01674,(Metazoa-Lottia_gigantea.jgiLotgi1_207726:0.03126,Metazoa-Strongylocentrotus_purpuratus.GI.72008835:0.04789)0.751:0.01492)0.253:0.00055,(Mycetozoa-Dictyostelium_discoideum_AX4.GI.111226776:0.11109,(Metazoa-Nematostella_vectensis.GI.156400726:0.06150,Metazoa-Tribolium_castaneum.GI.91087977:0.07574)0.000:0.00054)0.858:0.03072)0.899:0.03104,(G…
LSM7____	((Cryptophyta-Guillardia_theta.jgiGuith1.103637:0.07748,(Cryptophyta-Hemiselmis_andersenii.CCMP644.6084:0.14588,(((Cryptophyta-Cryptomonas_curvata.CCAP979-52.18906:0.04833,Cryptophyta-Cryptomonas_paramecium.CCAP977-2a.4595:0.13849)0.859:0.04402,(Cryptophyta-Rhodomonas_lens_RHODO.16078:0.03498,Cryptophyta-Rhodomonas_sp.CCMP768.13803:0.01658)0.925:0.04926)0.943:0.00054,Cryptophyta-Geminigera_cryoph…
TOE1____	(Fungi-Schizosaccharomyces_pombe_972h-.GI.19112846:1.22245,(((Glaucophyte-Gloeochaete_witrockiana.SAG46.84.MMETSP0308_6113_1:0.69867,(Cryptophyta-Cryptomonas_curvata.CCAP979-52.26989:0.65726,Dinoflagellate-Pyrodinium_bahamense.pbaha01.52447:1.02754)0.877:0.20746)0.922:0.19700,(Stramenopiles-Chaetoceros_debilis.MM31A.75118_1:0.87430,Alveolata-Perkinsus.GI.294948469:1.21869)0.770:0.22096)0.897:0.17…
PRPF38A_	(((Haptophyta-Exanthemachrysis_gayraliae.RCC1523.11967:0.40793,((Viridiplantae-Picochlorum_SE3.contig_126.g564:0.54923,(((Fungi-Puccinia_graminis_f_sp_tritici_CRL_75-36-700-.GI.331230463:0.43355,(Fungi-Malassezia.GI.164662269:0.34687,Fungi-Coprinopsis_cinerea_okayama7130.GI.299753790:0.24266)0.466:0.03773)0.889:0.09919,((Rhodophyta-Cyanidioschyzon_merolae.CMJ144C:0.0,candidate.cmer.CMJ144C:0.0):1…
NCBP1___	(((Rhizaria-Lotharella_amoebiformis_CCMP2058.8614:0.81693,Rhizaria-Bigelowiella_natans_88985_estExt_fgenesh1_pg.C_410131:0.98654)1.000:0.60476,(Stramenopiles-Phytophthora_infestans_T30-4.GI.301123569:1.02931,(Stramenopiles-Aureoumbra_lagunensis.CCMP1510.25017_1:1.87720,Stramenopiles-Ectocarpus_siliculosus.GI.299471033:1.17379)0.813:0.35328)0.482:0.11912)0.798:0.14425,(((((Fungi-Malassezia.GI.1646…
SNRPF___	((Viridiplantae-Selaginella_moellendorffii.GI.302782820:0.10556,Viridiplantae-Arabidopsis_thaliana.GI.334187031:0.04473)0.144:0.04656,((Viridiplantae-Oryza_sativa_Japonica_Group.GI.115444577:0.00055,(Viridiplantae-Vitis_vinifera.GI.225468340:0.00054,(Metazoa-Caenorhabditis_remanei.GI.308481948:0.14547,Viridiplantae-Mimulus_guttatus.mgv1a017211m:0.00834)0.864:0.04172)0.932:0.01580)0.000:0.00055,Vi…
TXNL4A__	((((Cryptophyta-Hemiselmis_viresens.PCC157.22110:0.03991,Cryptophyta-Hemiselmis_andersenii.CCMP439.12495:0.01610)0.910:0.03657,(Cryptophyta-Rhodomonas_abbreviata.CaronLabIsolate.8683:0.02611,Cryptophyta-Hanusia_phi.CCMP325.7591:0.03944)0.857:0.03104)0.972:0.05760,(Viridiplantae-Picochlorum_SE3.contig_69.g540:0.05759,(Stramenopiles-Aplanochytrium_stocchinoi.GSBS06.7346_1:0.11296,(Viridiplantae-Chl…
SF3B4___	(((Metazoa-Ciona_intestinalis.GI.459182741:0.39673,(((Metazoa-Saccoglossus_kowalevskii.GI.291227649:0.11625,((Metazoa-Aedes_aegypti.GI.157125853:0.08959,(Metazoa-Pediculus_humanus_corporis.GI.242025596:0.08478,Metazoa-Tribolium_castaneum.GI.91095037:0.04199)0.834:0.02183)0.963:0.03124,(Metazoa-Metaseiulus_occidentalis.GI.391332716:0.14742,Metazoa-Ixodes_scapularis.GI.241831489:0.06762)0.979:0.049…
SNRPG___	((Haptophyta-Pleurochrysis_carterae.CCMP645.1298:0.00055,((Haptophyta-Gephyrocapsa_oceanica.RCC1303.3451:0.09202,Haptophyta-Scyphosphaera_apsteinii.RCC1455.72574:0.06515)0.790:0.03423,(Haptophyta-Coccolithus_pelagicus.braarudi_PLY182g.18487:0.21277,Viridiplantae-Glycine_max.Glyma11g09150.1:0.15701)0.755:0.03286)0.829:0.03415)0.791:0.02091,(Haptophyta-Phaeocystis_Sp.CCMP2710.9521:0.0,Haptophyta-Ph…
SNRNP200	(Metazoa-Ciona_intestinalis.GI.198430493:0.13378,(Metazoa-Ixodes_scapularis.GI.241999610:0.06373,(Metazoa-Acyrthosiphon_pisum.GI.328715038:0.05885,Metazoa-Pediculus_humanus_corporis.GI.242019028:0.07194)0.998:0.04695)0.997:0.03967,((Metazoa-Takifugu_rubripes.GI.410928114:0.03179,((Metazoa-Homo_sapiens.GI.40217847:0.0,human_reference.ENSG00000144028:0.0):0.00828,Metazoa-Anolis_carolinensis.GI.3272…
DDX46___	((Metazoa-Ixodes_scapularis.GI.241618030:0.12756,((Metazoa-Lottia_gigantea.jgiLotgi1_130484:0.22937,(Metazoa-Daphnia_pulex.jgiDappu1_302036:0.12224,(Metazoa-Acyrthosiphon_pisum.GI.193683325:0.12606,(Metazoa-Pediculus_humanus_corporis.GI.242009038:0.06757,(Metazoa-Aedes_aegypti.GI.157138330:0.09290,Metazoa-Nasonia_vitripennis.GI.345482984:0.10092)0.807:0.02127)0.855:0.02328)0.874:0.01938)0.891:0.0…
KIN_____	((((Centramoebida-Acanthamoeba_castellanii.gi470399129:0.06628,Centramoebida-Acanthamoeba_castellanii.gi470384339:0.01461)1.000:0.39201,((Mycetozoa-Dictyostelium_discoideum_AX4.GI.66825921:0.51857,(Cryptophyta-Guillardia_theta.jgiGuith1.159923:0.13108,(Cryptophyta-Chroomonas_mesostigmatica.CCMP1168.18695:0.14835,Cryptophyta-Hemiselmis_andersenii.CCMP441.11100:0.15053)0.998:0.20792)0.999:0.23776)0…
DHX57___	(Rhizaria-Lotharella_globosa_CCCM811.120896:0.67568,((Metazoa-Tribolium_castaneum.GI.189236376:0.25574,Metazoa-Nasonia_vitripennis.GI.345491450:0.26475)1.000:0.20558,((Metazoa-Strongylocentrotus_purpuratus.GI.390348136:0.21302,Metazoa-Branchiostoma_floridae.GI.260830294:0.21611)0.999:0.08715,(Metazoa-Capitella_teleta.jgiCapca1_101871:0.25018,(((Metazoa-Homo_sapiens.GI.39777586:0.0,human_reference…
LSM6____	(Metazoa-Daphnia_pulex.jgiDappu1_59069:0.03701,Metazoa-Capitella_teleta.jgiCapca1_152822:0.03809,(((Metazoa-Helobdella_robusta.jgiHelro1_156575:0.0,Metazoa-Saccoglossus_kowalevskii.GI.291225628:0.0,Metazoa-Lottia_gigantea.jgiLotgi1_164944:0.0,Metazoa-Branchiostoma_floridae.GI.260791583:0.0,Metazoa-Homo_sapiens.GI.5901998:0.0,Metazoa-Anolis_carolinensis.GI.327273948:0.0,human_reference.ENSG0000016…
SNRPD1__	(Metazoa-Metaseiulus_occidentalis.GI.391333356:0.10050,((Metazoa-Takifugu_rubripes.GI.410910972:0.03283,(Metazoa-Homo_sapiens.GI.5902102:0.0,Metazoa-Anolis_carolinensis.GI.327282141:0.0,human_reference.ENSG00000167088:0.0):0.00054)0.940:0.06768,(((Metazoa-Capitella_teleta.jgiCapca1_162674:0.09285,Metazoa-Hydra_magnipapillata.GI.221125651:0.17484)0.865:0.04374,(Metazoa-Lottia_gigantea.jgiLotgi1_18…
SF1_____	(((Viridiplantae-Picochlorum_SE3.contig_176.g888:0.49891,(Viridiplantae-Dunaliella_tertiolecta.CCMP1320.4480_1:0.63818,Viridiplantae-Stichococcus_sp.RCC1054.2927_1:0.65453)0.894:0.16275)0.976:0.22179,Viridiplantae-Ostreococcus_tauri.GI.308809043:0.90002)0.856:0.09738,Stramenopiles-Phytophthora_sojae.jgiPhyso1_1.129737:0.52089,(((((Rhizaria-Lotharella_oceanica_CCMP622.69819:0.19037,Rhizaria-Parten…
HNRNPA3_	(((Haptophyta-Exanthemachrysis_gayraliae.RCC1523.1292:0.17117,(Haptophyta-Pleurochrysis_carterae.CCMP645.154140:0.11663,Haptophyta-Gephyrocapsa_oceanica.RCC1303.149074:0.06115)0.897:0.05149)1.000:0.18023,(((Alveolata-Cryptosporidium_muris_RN66.GI.209881749:0.41937,Alveolata-Perkinsus.GI.294892363:0.26472)1.000:0.18888,(Glaucophyte-Cyanophora_paradoxa11589.gene0.0:0.17268,Glaucophyte-Cyanoptyche-g…
LSM3____	((((Mycetozoa-Dictyostelium_discoideum_AX4.GI.111226776:0.15103,(Metazoa-Tribolium_castaneum.GI.91087977:0.09324,((Metazoa-Nematostella_vectensis.GI.156400726:0.10972,Metazoa-Trichoplax_adhaerens.GI.196003100:0.09626)0.870:0.04914,((((Metazoa-Ixodes_scapularis.GI.241171152:0.09530,Metazoa-Saccoglossus_kowalevskii.GI.291239206:0.00054)0.821:0.01548,(Metazoa-Branchiostoma_floridae.GI.260822318:0.01…
PLRG1___	(((((Metazoa-Caenorhabditis_remanei.GI.308466925:0.24414,Metazoa-Brugia_malayi.GI.170584821:0.14189)0.997:0.13401,(Metazoa-Helobdella_robusta.jgiHelro1_185026:0.17599,Metazoa-Capitella_teleta.jgiCapca1_223827:0.16696)0.864:0.04976)0.942:0.05632,(Metazoa-Nematostella_vectensis.GI.156361276:0.18668,(((((Haptophyta-Exanthemachrysis_gayraliae.RCC1523.17426:0.15488,Haptophyta-Pavlova_sp.CCMP459.3279:0…
PPP1CA__	(((Alveolata-Paramecium_tetraureliaain_d4-2.GI.145532146:0.12003,Alveolata-Fabrea_salina.2562_1:0.03767)0.892:0.02472,(Alveolata-Plasmodium_falciparum.PF14_0142:0.07636,(Alveolata-Chromera_velia.Cvel16648:0.07352,Alveolata-Vitrella_brassicaformis.Vbra1703:0.03310)0.697:0.00242)0.947:0.03179)0.841:0.01804,((Stramenopiles-Albugo_laibachii.CCA19201:0.02698,(Stramenopiles-Hyaloperonospora_arabidopsid…
PRPF8___	((Metazoa-Strongylocentrotus_purpuratus.GI.390356588:0.23518,(Metazoa-Branchiostoma_floridae.GI.260791275:0.00055,Metazoa-Branchiostoma_floridae.GI.260791273:0.00072)0.864:0.01321)0.960:0.02843,(Metazoa-Caenorhabditis_remanei.GI.308502213:0.08237,(Metazoa-Daphnia_pulex.jgiDappu1_300360:0.02901,Metazoa-Metaseiulus_occidentalis.GI.391326502:0.04947)0.684:0.00656)0.637:0.00460,((Metazoa-Schistosoma_…
SNRPE___	(((((Metazoa-Strongylocentrotus_purpuratus.GI.336455074:0.04293,Metazoa-Nematostella_vectensis.GI.156378619:0.08741)0.986:0.00054,(Metazoa-Saccoglossus_kowalevskii.GI.291235504:0.02773,(((Metazoa-Homo_sapiens.GI.4507129:0.0,Metazoa-Anolis_carolinensis.GI.327271183:0.0,human_reference.ENSG00000182004:0.0):0.00055,Metazoa-Takifugu_rubripes.GI.410920641:0.04318)0.904:0.04100,(Metazoa-Lottia_gigantea…
SF3A3___	((Rhizaria-Gymnochlora_sp_CCMP2014.9538:0.14833,((Rhizaria-Lotharella_oceanica_CCMP622.19528:0.14122,Rhizaria-Partenskyella_glossopodia_RCC365.49208:0.07619)0.824:0.02936,(Rhizaria-Bigelowiella_natans_92302_estExt_fgenesh1_pm.C_130011:0.11064,Rhizaria-Chlorarachnion_reptans_CCCM449.29929:0.10114)0.647:0.02666)0.654:0.04142)1.000:0.41038,Alveolata-Paramecium_tetraureliaain_d4-2.GI.145531094:0.8547…
SF3B3___	(((((Viridiplantae-Klebsormidium_flaccidum.kfl00385_0030:0.09769,(Viridiplantae-Physcomitrella_patens_patens.GI.168046759:0.04875,(Viridiplantae-Selaginella_moellendorffii.GI.302773427:0.09916,((Viridiplantae-Oryza_sativa_Japonica_Group.GI.297598550:0.09434,((Viridiplantae-Mimulus_guttatus.mgv1a000366m:0.04569,(Viridiplantae-Arabidopsis_thaliana.GI.18410222:0.07727,Viridiplantae-Glycine_max.Glyma…
GNB2L1__	(Stramenopiles-Aplanochytrium_stocchinoi.GSBS06.10255_1:0.10432,Stramenopiles-Saprolegnia_diclina_VS20.GI.669145936:0.11365,(Cryptophyta-Guillardia_theta.jgiGuith1.98784:0.16644,(((Fungi-Puccinia_graminis_f_sp_tritici_CRL_75-36-700-.GI.403174596:0.39363,(Metazoa-Capsaspora_owczarzaki.GI.765556476:0.13620,((Metazoa-Nematostella_vectensis.GI.156380455:0.08081,Metazoa-Hydra_magnipapillata.GI.2210910…
DDX3X___	(((((((((((Rhodophyta-Cyanidioschyzon_merolae.CMR479C:0.0,candidate.cmer.CMR479C:0.0):0.18040,Rhodophyta-Galdieria_sulphuraria.stig_34.Gs39470.1:0.14764)0.952:0.05241,(Rhodophyta-Rhodosorus_marinus.MMETSP0011_2.5980_1:0.15435,(Rhodophyta-Chondrus_crispus_T00006800001:0.15341,(Rhodophyta-Porphyra_umbilicalis.esisotig02152:0.00055,Rhodophyta-Pyropia_yezoensis.ctg18981_g4680:0.00697)0.997:0.12091)0.…
LSM2____	((Metazoa-Saccoglossus_kowalevskii.GI.291230978:0.00055,(Metazoa-Lottia_gigantea.jgiLotgi1_222366:0.00055,(Metazoa-Helobdella_robusta.jgiHelro1_156168:0.07676,Metazoa-Capitella_teleta.jgiCapca1_111414:0.03083)0.000:0.00055)0.837:0.01503)0.866:0.01486,Metazoa-Ciona_intestinalis.GI.198426293:0.01484,(((Metazoa-Takifugu_rubripes.GI.410920908:0.0,Metazoa-Homo_sapiens.GI.10863977:0.0,Metazoa-Anolis_ca…
DDX39B__	(((Haptophyta-Chrysochromulina_rotalis.UIO044.31129:0.0,Haptophyta-Chrysochromulina_rotalis.UIO044.33421:0.0):0.11852,(Haptophyta-Exanthemachrysis_gayraliae.RCC1523.47360:0.03681,(Haptophyta-Pavlova_sp.CCMP459.6685:0.03596,Haptophyta-Chrysoculter_rhomboideus.RCC1486.50665:0.02197)0.887:0.02581)0.881:0.04512)0.993:0.08364,(Glaucophyte-Cyanoptyche-gloeocystis_SAG4.97.MMETSP1086.21552_1:0.10878,(Vir…
NHP2L1__	((((Rhodophyta-Cyanidioschyzon_merolae.CMN132C:0.0,candidate.cmer.CMN132C:0.0):0.26465,Rhodophyta-Compsopogon_coeruleus.CAMNT_0027132251:0.18016)0.840:0.13469,((((Haptophyta-Pavlova_sp.CCMP459.97767:0.09209,Haptophyta-Pavlova_gyrans.CCMP608.47532:0.07148)0.932:0.09020,(Haptophyta-Pleurochrysis_carterae.CCMP645.89598:0.20510,(Haptophyta-Gephyrocapsa_oceanica.RCC1303.80624:0.0,Haptophyta-Isochrysis…
THOC4___	(((Haptophyta-Coccolithus_pelagicus.braarudi_PLY182g.40958:0.34794,(((Rhodophyta-Cyanidioschyzon_merolae.CMJ286C:0.0,candidate.cmer.CMJ286C:0.0):0.00233,candidate.cmer.Chr10_757127_758602_F:0.01300)1.000:0.35437,(Rhodophyta-Galdieria_sulphuraria.stig_45.Gs47930.1:0.28176,((Rhodophyta-Chondrus_crispus_T00009470001:0.20219,Rhodophyta-Calliarthron_tuberculosum.ORF_CLC_contig_38370_21:0.13323)0.999:0…
